# Supplementary material for: catena-Poly[[manganese(II)-tris­(μ-bet­aine-κ2 O:O′)] tetra­bromido­manganate(IV)
Source: Acta Crystallogr Sect E Struct Rep Online. 2008 Sep 17;64(Pt 10):m1273–4. doi: 10.1107/S1600536808028912 (PMC2959294; doi:10.1107/S1600536808028912)
Supplement: Supplementary file 1 [file e-64-m1273-sup1.cif]

##############################################################################
###                                                                        ###
###        Electronic paper (Acta Crystallographica Section E)             ###
###                                                                        ###
##############################################################################
#                                                                            #
# This CIF contains the data in a paper accepted for publication in Acta     #
# Crystallographica Section E. It conforms to the requirements of Notes      #
# for Authors for Section E, and has been peer reviewed under the auspices   #
# of the IUCr Commission on Journals.                                        #
#                                                                            #
# Full details of the Crystallographic Information File format               #
# are given in the paper "The Crystallographic Information File (CIF):       #
# a New Standard Archive File for Crystallography" by S. R. Hall, F. H.      #
# Allen and I. D. Brown [Acta Cryst. (1991), A47, 655-685].                  #
#                                                                            #
# The current version of the core CIF dictionary is obtainable from          #
# ftp://ftp.iucr.org/pub/cif_core.dic. The current version number is 2.4.    #
#                                                                            #
# Software is freely available for graphical display of the structure(s) in  #
# this CIF.  For information consult the CIF home page http://www.iucr.org/  #
# cif/home.html                                                              #
#                                                                            #
# This file may be used for bona fide research purposes within the           #
# scientific community so long as proper attribution is given to the journal # 
# article from which it was obtained.                                        #
#                                                                            #
##############################################################################
                                             
data_global
_audit_creation_method     'manual editing of SHELXL-97-output file'
_journal_date_recd_electronic     2008-08-11
_journal_date_accepted     2008-09-09
_journal_name_full     'Acta Crystallographica, Section E'
_journal_year     2008
_journal_volume     64
_journal_issue     10
_journal_page_first     m1273
_journal_page_last     m1274
_journal_paper_category     QM
_journal_coeditor_code     HB2779
_publ_contact_author_name     'Maria Kocadag'
_publ_contact_author_address
;
Universit\"at Wien - Geozentrum
Institut f\"ur Mineralogie und Kristallographie
Althanstra\&se 14
A-1090 Wien
Austria
;
_publ_contact_author_email     maria.kocadag@hotmail.com
_publ_contact_author_fax     '43 1 4277 9532'
_publ_contact_author_phone     '43 1 4277 53244'
_publ_section_title
;
catena-Poly[[manganese(II)-tris(\m-betaine-\k^2^<i>O</i>:<i>O</i>')]
tetrabromidomanganese(IV)]
;
loop_
    _publ_author_name
    _publ_author_address
    'Maria Kocadag'
;
Universit\"at Wien -- Geozentrum
Institut f\"ur Mineralogie und Kristallographie
Althanstra\&se 14
A-1090 Wien
Austria
;
    'Michel Fleck'
;
Universit\"at Wien -- Geozentrum
Institut f\"ur Mineralogie und Kristallographie
Althanstra\&se 14
A-1090 Wien
Austria
;
    'Ladislav Bohat\'y'
;
Universit\"at zu K\"oln
Institut f\"ur Kristallographie
Z\"ulpicher Strasse 49b
D 50674 K\"oln
Germany
;
data_I
_chemical_name_systematic
;
catena-Poly[[manganese(II)-tris(\m-betaine-\k^2^<i>O</i>:<i>O</i>')]
tetrabromidomanganese(IV)]
;
_chemical_name_common     'Betaine Manganese Bromide'
_chemical_formula_moiety     'C15 H33 Mn N3 O6 2+ , Mn Br4 2-'
_chemical_formula_sum     'C15 H33 Br4 Mn2 N3 O6'
_chemical_formula_iupac     '[Mn (C5 H11 N O2)3] , Mn Br4'
_chemical_formula_weight     780.96
_chemical_melting_point     'not determined'
_symmetry_cell_setting     triclinic
_symmetry_space_group_name_H-M     'P -1'
_symmetry_space_group_name_Hall     '-P 1'
loop_
    _symmetry_equiv_pos_as_xyz
    'x, y, z'
    '-x, -y, -z'
_cell_length_a     9.140(2)
_cell_length_b     12.700(2)
_cell_length_c     12.871(3)
_cell_angle_alpha     66.557(6)
_cell_angle_beta     86.063(7)
_cell_angle_gamma     89.249(7)
_cell_volume     1367.3(4)
_cell_formula_units_Z     2
_cell_measurement_reflns_used     1294
_cell_measurement_theta_min     2.8
_cell_measurement_theta_max     26.4
_cell_measurement_temperature     293(2)
_exptl_crystal_description     prism
_exptl_crystal_colour     yellow
_exptl_crystal_size_max     0.50
_exptl_crystal_size_mid     0.30
_exptl_crystal_size_min     0.30
_exptl_crystal_density_diffrn     1.897
_exptl_crystal_density_meas     ?
_exptl_crystal_density_method     'not measured'
_exptl_crystal_F_000     764
_exptl_absorpt_coefficient_mu     6.800
_exptl_absorpt_correction_type     multi-scan
_exptl_absorpt_process_details     '(Otwinowski & Minor, 1997)'
_exptl_absorpt_correction_T_min     0.073
_exptl_absorpt_correction_T_max     0.130
_exptl_special_details
;
Single-crystal X-ray intensity data were collected at 293 K on a Nonius
APEXII diffractometer with CCD-area detector, using 673 frames with
phi- and omega-increments of 1 degree and a counting time of 60 s per frame.
The crystal-to-detector-distance was 30 mm. The whole ewald sphere was
measured. The reflection data were processed with the Nonius program suite
<i>DENZO-SMN</i> and corrected for Lorentz, polarization, background and
absorption effects (Otwinowski and Minor, 1997). The crystal structure was
determined by Direct methods (<i>SHELXS97</i>, Sheldrick, 2008) and subsequent
Fourier and difference Fourier syntheses, followed by full-matrix
least-squares refinements on F^2^ (<i>SHELXL97</i>, Sheldrick, 2008). All
hydrogen atoms were treated as riding. Using anisotropic treatment of the
non-H atoms and unrestrained isotropic treatment of the H atoms, the
refinement converged at an <i>R</i>-value of 0.053.
;
_diffrn_ambient_temperature     293(2)
_diffrn_radiation_type     MoK\a
_diffrn_radiation_wavelength     0.71073
_diffrn_radiation_source     'fine-focus sealed tube'
_diffrn_radiation_monochromator     graphite
_diffrn_measurement_device_type     'Bruker SMART CCD'
_diffrn_measurement_method     '\f-scan and \w-scans'
_diffrn_detector_area_resol_mean     0.1
_diffrn_reflns_number     17423
_diffrn_reflns_av_R_equivalents     0.0295
_diffrn_reflns_av_sigmaI/netI     0.0493
_diffrn_reflns_theta_min     1.75
_diffrn_reflns_theta_max     30
_diffrn_reflns_theta_full     30
_diffrn_measured_fraction_theta_max     0.99
_diffrn_measured_fraction_theta_full     0.99
_diffrn_reflns_limit_h_min     -13
_diffrn_reflns_limit_h_max     13
_diffrn_reflns_limit_k_min     -18
_diffrn_reflns_limit_k_max     18
_diffrn_reflns_limit_l_min     -15
_diffrn_reflns_limit_l_max     18
_diffrn_standards_number     none
_refine_special_details
;
Refinement of <i>F</i>^2^ against ALL reflections. The weighted <i>R</i>-factor
<i>wR</i> and goodness of fit <i>S</i> are based on <i>F</i>^2^, conventional
<i>R</i>-factors <i>R</i> are based on <i>F</i>, with <i>F</i> set to zero for
negative <i>F</i>^2^. The threshold expression of <i>F</i>^2^ >
\s(<i>F</i>^2^) is used only for calculating <i>R</i>-factors(gt) <i>etc</i>.
and is not relevant to the choice of reflections for refinement.
<i>R</i>-factors based on <i>F</i>^2^ are statistically about twice as large
as those based on <i>F</i>, and <i>R</i>- factors based on ALL data will be
even larger.
;
_reflns_number_total     7836
_reflns_number_gt     5085
_reflns_threshold_expression     I>2\s(I)
_refine_ls_structure_factor_coef     Fsqd
_refine_ls_matrix_type     full
_refine_ls_R_factor_all     0.0958
_refine_ls_R_factor_gt     0.0535
_refine_ls_wR_factor_gt     0.1005
_refine_ls_wR_factor_ref     0.1147
_refine_ls_goodness_of_fit_ref     1.049
_refine_ls_restrained_S_all     1.049
_refine_ls_number_reflns     7836
_refine_ls_number_parameters     326
_refine_ls_number_restraints     0
_refine_ls_hydrogen_treatment     mixed
_refine_ls_weighting_scheme     calc
_refine_ls_weighting_details
       'calc w = 1/[\s^2^(Fo^2^)+(0.0151P)^2^+6.4946P] where P=(Fo^2^+2Fc^2^)/3'
_atom_sites_solution_hydrogens     geom
_atom_sites_solution_primary     direct
_atom_sites_solution_secondary     difmap
_refine_ls_shift/su_max     0.000
_refine_ls_shift/su_mean     0.000
_refine_diff_density_max     1.774
_refine_diff_density_min     -1.878
_refine_ls_extinction_method     'SHELXL97 (Sheldrick, 2008)'
_refine_ls_extinction_coef     0.0015(3)
_refine_ls_extinction_expression
                                  'Fc^*^=kFc[1+0.001xFc^2^\l^3^/sin(2\q)]^-1/4^'
loop_
    _atom_type_symbol
    _atom_type_description
    _atom_type_scat_dispersion_real
    _atom_type_scat_dispersion_imag
    _atom_type_scat_source
    'C' 'C' 0.0033 0.0016
                         'International Tables Vol C Tables 4.2.6.8 and 6.1.1.4'
    'H' 'H' 0.0000 0.0000
                         'International Tables Vol C Tables 4.2.6.8 and 6.1.1.4'
    'N' 'N' 0.0061 0.0033
                         'International Tables Vol C Tables 4.2.6.8 and 6.1.1.4'
    'O' 'O' 0.0106 0.0060
                         'International Tables Vol C Tables 4.2.6.8 and 6.1.1.4'
    'Mn' 'Mn' 0.3368 0.7283
                         'International Tables Vol C Tables 4.2.6.8 and 6.1.1.4'
    'Br' 'Br' -0.2901 2.4595
                         'International Tables Vol C Tables 4.2.6.8 and 6.1.1.4'
_computing_data_collection     'SMART (Bruker, 2004)'
_computing_cell_refinement     'SMART (Bruker, 2004)'
_computing_data_reduction     'SAINT (Bruker, 2004)'
_computing_structure_solution     'SHELXS97 (Sheldrick, 2008)'
_computing_structure_refinement     'SHELXL97 (Sheldrick, 2008)'
_computing_molecular_graphics     'DIAMOND (Bergerhoff <i>et al.</i>,  1996)'
_computing_publication_material     'SHELXL97 (Sheldrick, 2008)'
loop_
    _atom_site_type_symbol
    _atom_site_label
    _atom_site_fract_x
    _atom_site_fract_y
    _atom_site_fract_z
    _atom_site_U_iso_or_equiv
    _atom_site_adp_type
    _atom_site_calc_flag
    _atom_site_refinement_flags
    _atom_site_occupancy
    _atom_site_disorder_assembly
    _atom_site_disorder_group
    Mn Mn1 1.0000 0.0000 1.0000 0.0226(2) Uani d S 1 . .
    Mn Mn2 0.5000 0.0000 1.0000 0.0234(2) Uani d S 1 . .
    Mn Mn3 0.77120(8) 0.62332(7) 0.69412(7) 0.0388(2) Uani d . 1 . .
    Br Br1 0.72670(6) 0.62971(5) 0.88548(5) 0.04926(17) Uani d . 1 . .
    Br Br2 0.73289(7) 0.43013(5) 0.69615(7) 0.05729(19) Uani d . 1 . .
    Br Br3 1.03439(7) 0.68376(6) 0.62887(6) 0.05688(19) Uani d . 1 . .
    Br Br4 0.60829(11) 0.76456(8) 0.56062(8) 0.0922(3) Uani d . 1 . .
    O O1A 0.1462(3) 0.1052(3) 0.8505(3) 0.0338(8) Uani d . 1 . .
    O O2A 0.3773(3) 0.0449(3) 0.8480(3) 0.0301(7) Uani d . 1 . .
    C C1A 0.2801(4) 0.1200(4) 0.8221(4) 0.0256(9) Uani d . 1 . .
    C C2A 0.3415(5) 0.2387(4) 0.7460(6) 0.0372(12) Uani d . 1 . .
    H H2A1 0.426(6) 0.258(5) 0.781(5) 0.046(16) Uiso d . 1 . .
    H H2A2 0.375(7) 0.234(5) 0.682(6) 0.06(2) Uiso d . 1 . .
    N N3A 0.2438(4) 0.3404(3) 0.7206(4) 0.0366(10) Uani d . 1 . .
    C C4A 0.1914(11) 0.3524(6) 0.8271(7) 0.082(3) Uani d . 1 . .
    H H4A1 0.1203 0.4122 0.8106 0.10(3) Uiso calc R 1 . .
    H H4A2 0.2728 0.3715 0.8600 0.13(4) Uiso calc R 1 . .
    H H4A3 0.1472 0.2813 0.8797 0.11(3) Uiso calc R 1 . .
    C C5A 0.3320(7) 0.4447(5) 0.6441(8) 0.068(2) Uani d . 1 . .
    H H5A1 0.3296 0.4528 0.5668 0.17(5) Uiso calc R 1 . .
    H H5A2 0.4316 0.4364 0.6650 0.11(3) Uiso calc R 1 . .
    H H5A3 0.2912 0.5116 0.6515 0.09(3) Uiso calc R 1 . .
    C C6A 0.1167(7) 0.3324(6) 0.6576(7) 0.067(2) Uani d . 1 . .
    H H6A1 0.0802 0.4078 0.6166 0.08(2) Uiso calc R 1 . .
    H H6A2 0.0406 0.2857 0.7104 0.10(3) Uiso calc R 1 . .
    H H6A3 0.1474 0.2984 0.6053 0.14(4) Uiso calc R 1 . .
    O O1B 0.8835(3) -0.0491(3) 0.8839(3) 0.0326(7) Uani d . 1 . .
    O O2B 0.6524(3) -0.1059(3) 0.9500(3) 0.0333(7) Uani d . 1 . .
    C C1B 0.7526(4) -0.0671(3) 0.8728(4) 0.0265(9) Uani d . 1 . .
    C C2B 0.7027(6) -0.0439(5) 0.7562(5) 0.0423(13) Uani d . 1 . .
    H H2B1 0.718(5) -0.112(5) 0.743(5) 0.036(14) Uiso d . 1 . .
    H H2B2 0.601(8) -0.024(6) 0.750(7) 0.08(2) Uiso d . 1 . .
    N N3B 0.7830(4) 0.0477(3) 0.6558(4) 0.0329(9) Uani d . 1 . .
    C C4B 0.9394(6) 0.0214(7) 0.6382(6) 0.0612(19) Uani d . 1 . .
    H H4B1 0.9462 -0.0541 0.6382 0.11(3) Uiso calc R 1 . .
    H H4B2 0.9934 0.0246 0.6983 0.10(3) Uiso calc R 1 . .
    H H4B3 0.9798 0.0767 0.5667 0.08(2) Uiso calc R 1 . .
    C C5B 0.7081(8) 0.0607(7) 0.5518(6) 0.069(2) Uani d . 1 . .
    H H5B1 0.7560 0.1207 0.4868 0.07(2) Uiso calc R 1 . .
    H H5B2 0.6073 0.0799 0.5602 0.10(3) Uiso calc R 1 . .
    H H5B3 0.7131 -0.0101 0.5415 0.12(4) Uiso calc R 1 . .
    C C6B 0.7741(9) 0.1589(5) 0.6699(6) 0.0625(19) Uani d . 1 . .
    H H6B1 0.8302 0.2167 0.6083 0.07(2) Uiso calc R 1 . .
    H H6B2 0.8128 0.1496 0.7405 0.08(2) Uiso calc R 1 . .
    H H6B3 0.6736 0.1817 0.6701 0.14(4) Uiso calc R 1 . .
    O O1C 0.6456(3) 0.1430(3) 0.9163(3) 0.0290(7) Uani d . 1 . .
    O O2C 0.8693(3) 0.1519(3) 0.9718(3) 0.0323(7) Uani d . 1 . .
    C C1C 0.7365(4) 0.1769(3) 0.9644(4) 0.0248(9) Uani d . 1 . .
    C C2C 0.6737(5) 0.2597(4) 1.0147(5) 0.0322(11) Uani d . 1 . .
    H H2C1 0.668(6) 0.336(5) 0.954(5) 0.041(15) Uiso d . 1 . .
    H H2C2 0.579(5) 0.235(4) 1.044(4) 0.030(13) Uiso d . 1 . .
    N N3C 0.7558(4) 0.2747(3) 1.1054(4) 0.0313(9) Uani d . 1 . .
    C C4C 0.6680(6) 0.3497(5) 1.1501(6) 0.0476(14) Uani d . 1 . .
    H H4C1 0.5749 0.3134 1.1829 0.06(2) Uiso calc R 1 . .
    H H4C2 0.6528 0.4223 1.0891 0.06(2) Uiso calc R 1 . .
    H H4C3 0.7200 0.3615 1.2070 0.061(19) Uiso calc R 1 . .
    C C5C 0.7746(7) 0.1616(5) 1.2014(5) 0.0526(15) Uani d . 1 . .
    H H5C1 0.8323 0.1127 1.1745 0.062(19) Uiso calc R 1 . .
    H H5C2 0.6802 0.1265 1.2316 0.08(2) Uiso calc R 1 . .
    H H5C3 0.8236 0.1731 1.2598 0.07(2) Uiso calc R 1 . .
    C C6C 0.9027(6) 0.3312(5) 1.0602(6) 0.0526(16) Uani d . 1 . .
    H H6C1 0.9568 0.3300 1.1219 0.09(3) Uiso calc R 1 . .
    H H6C2 0.8897 0.4093 1.0086 0.08(2) Uiso calc R 1 . .
    H H6C3 0.9557 0.2907 1.0209 0.063(19) Uiso calc R 1 . .
loop_
    _atom_site_aniso_label
    _atom_site_aniso_U_11
    _atom_site_aniso_U_22
    _atom_site_aniso_U_33
    _atom_site_aniso_U_12
    _atom_site_aniso_U_13
    _atom_site_aniso_U_23
    Mn1 0.0179(4) 0.0249(4) 0.0249(5) 0.0018(3) -0.0021(3) -0.0098(4)
    Mn2 0.0181(4) 0.0239(4) 0.0285(6) 0.0012(3) -0.0028(3) -0.0106(4)
    Mn3 0.0387(4) 0.0352(4) 0.0424(5) 0.0046(3) -0.0074(3) -0.0146(4)
    Br1 0.0429(3) 0.0614(4) 0.0466(4) 0.0068(2) -0.0049(2) -0.0247(3)
    Br2 0.0566(4) 0.0403(3) 0.0771(5) -0.0048(2) -0.0039(3) -0.0255(3)
    Br3 0.0526(3) 0.0688(4) 0.0461(4) -0.0236(3) 0.0062(3) -0.0204(3)
    Br4 0.1235(7) 0.0924(6) 0.0730(6) 0.0703(5) -0.0529(5) -0.0408(5)
    O1A 0.0239(15) 0.0365(17) 0.033(2) -0.0015(12) 0.0014(13) -0.0057(15)
    O2A 0.0284(15) 0.0291(15) 0.032(2) 0.0063(12) -0.0075(13) -0.0110(14)
    C1A 0.0254(19) 0.030(2) 0.021(2) 0.0010(16) -0.0029(16) -0.0093(18)
    C2A 0.024(2) 0.031(2) 0.049(4) 0.0024(17) -0.001(2) -0.007(2)
    N3A 0.032(2) 0.0296(19) 0.043(3) 0.0016(15) -0.0035(18) -0.0094(19)
    C4A 0.142(8) 0.047(4) 0.059(5) 0.013(4) 0.014(5) -0.027(4)
    C5A 0.052(4) 0.031(3) 0.093(7) -0.007(2) 0.001(3) 0.005(3)
    C6A 0.043(3) 0.052(4) 0.087(6) 0.010(3) -0.031(3) -0.004(4)
    O1B 0.0256(15) 0.0440(18) 0.033(2) 0.0013(13) -0.0051(13) -0.0200(16)
    O2B 0.0291(16) 0.0305(16) 0.042(2) 0.0028(12) 0.0042(14) -0.0171(15)
    C1B 0.025(2) 0.0241(19) 0.033(3) 0.0046(15) -0.0050(17) -0.0139(19)
    C2B 0.040(3) 0.046(3) 0.036(3) -0.013(2) -0.009(2) -0.010(2)
    N3B 0.033(2) 0.036(2) 0.029(2) 0.0030(16) -0.0049(16) -0.0125(18)
    C4B 0.049(3) 0.089(5) 0.037(4) 0.026(3) 0.005(3) -0.018(4)
    C5B 0.074(5) 0.077(5) 0.037(4) -0.018(4) -0.024(3) -0.001(3)
    C6B 0.095(5) 0.038(3) 0.050(5) 0.003(3) 0.016(4) -0.016(3)
    O1C 0.0289(15) 0.0280(15) 0.029(2) -0.0044(12) -0.0020(13) -0.0105(13)
    O2C 0.0261(15) 0.0288(15) 0.045(2) 0.0060(12) -0.0052(14) -0.0168(15)
    C1C 0.0258(19) 0.0199(18) 0.026(3) -0.0009(14) -0.0003(16) -0.0070(17)
    C2C 0.021(2) 0.039(3) 0.042(3) 0.0059(18) -0.0085(19) -0.022(2)
    N3C 0.0264(18) 0.0337(19) 0.039(3) 0.0031(15) -0.0048(16) -0.0196(18)
    C4C 0.042(3) 0.059(4) 0.058(4) 0.011(3) -0.005(3) -0.040(3)
    C5C 0.073(4) 0.044(3) 0.044(4) 0.008(3) -0.017(3) -0.019(3)
    C6C 0.031(3) 0.060(4) 0.082(5) -0.011(2) 0.003(3) -0.044(4)
_geom_special_details
;
All e.s.d.'s (except the e.s.d. in the dihedral angle between two l.s. planes)
are estimated using the full covariance matrix. The cell e.s.d.'s are taken
into account individually in the estimation of e.s.d.'s in distances, angles
and torsion angles; correlations between e.s.d.'s in cell parameters are only
used when they are defined by crystal symmetry. An approximate (isotropic)
treatment of cell e.s.d.'s is used for estimating e.s.d.'s involving l.s.
planes.
;
loop_
    _geom_bond_atom_site_label_1
    _geom_bond_atom_site_label_2
    _geom_bond_site_symmetry_2
    _geom_bond_distance
    _geom_bond_publ_flag
    Mn1 O2C 2_757 2.173(3) n
    Mn1 O2C . 2.173(3) y
    Mn1 O1B . 2.176(3) y
    Mn1 O1B 2_757 2.176(3) n
    Mn1 O1A 2_657 2.219(3) n
    Mn1 O1A 1_655 2.219(3) y
    Mn2 O1C 2_657 2.131(3) n
    Mn2 O1C . 2.131(3) y
    Mn2 O2B . 2.163(3) y
    Mn2 O2B 2_657 2.163(3) n
    Mn2 O2A 2_657 2.192(3) n
    Mn2 O2A . 2.192(3) y
    Mn3 Br2 . 2.4724(11) y
    Mn3 Br4 . 2.4932(11) y
    Mn3 Br1 . 2.5019(12) y
    Mn3 Br3 . 2.5179(11) y
    O1A C1A . 1.247(5) ?
    O2A C1A . 1.255(5) ?
    C1A C2A . 1.522(6) ?
    C2A N3A . 1.499(6) ?
    C2A H2A1 . 1.00(6) ?
    C2A H2A2 . 0.89(7) ?
    N3A C4A . 1.485(8) ?
    N3A C6A . 1.488(7) ?
    N3A C5A . 1.502(7) ?
    C4A H4A1 . 0.9600 ?
    C4A H4A2 . 0.9600 ?
    C4A H4A3 . 0.9600 ?
    C5A H5A1 . 0.9600 ?
    C5A H5A2 . 0.9600 ?
    C5A H5A3 . 0.9600 ?
    C6A H6A1 . 0.9600 ?
    C6A H6A2 . 0.9600 ?
    C6A H6A3 . 0.9600 ?
    O1B C1B . 1.249(5) ?
    O2B C1B . 1.252(5) ?
    C1B C2B . 1.512(7) ?
    C2B N3B . 1.503(7) ?
    C2B H2B1 . 0.95(5) ?
    C2B H2B2 . 0.96(7) ?
    N3B C4B . 1.487(6) ?
    N3B C6B . 1.493(7) ?
    N3B C5B . 1.495(7) ?
    C4B H4B1 . 0.9600 ?
    C4B H4B2 . 0.9600 ?
    C4B H4B3 . 0.9600 ?
    C5B H5B1 . 0.9600 ?
    C5B H5B2 . 0.9600 ?
    C5B H5B3 . 0.9600 ?
    C6B H6B1 . 0.9600 ?
    C6B H6B2 . 0.9600 ?
    C6B H6B3 . 0.9600 ?
    O1C C1C . 1.245(5) ?
    O2C C1C . 1.251(5) ?
    C1C C2C . 1.527(6) ?
    C2C N3C . 1.505(6) ?
    C2C H2C1 . 0.97(6) ?
    C2C H2C2 . 0.92(5) ?
    N3C C5C . 1.493(7) ?
    N3C C4C . 1.495(6) ?
    N3C C6C . 1.497(6) ?
    C4C H4C1 . 0.9600 ?
    C4C H4C2 . 0.9600 ?
    C4C H4C3 . 0.9600 ?
    C5C H5C1 . 0.9600 ?
    C5C H5C2 . 0.9600 ?
    C5C H5C3 . 0.9600 ?
    C6C H6C1 . 0.9600 ?
    C6C H6C2 . 0.9600 ?
    C6C H6C3 . 0.9600 ?
loop_
    _geom_angle_atom_site_label_1
    _geom_angle_atom_site_label_2
    _geom_angle_atom_site_label_3
    _geom_angle_site_symmetry_1
    _geom_angle_site_symmetry_3
    _geom_angle
    _geom_angle_publ_flag
    O2C Mn1 O2C 2_757 . 180.0 ?
    O2C Mn1 O1B 2_757 . 86.19(12) ?
    O2C Mn1 O1B . . 93.81(12) ?
    O2C Mn1 O1B 2_757 2_757 93.81(12) ?
    O2C Mn1 O1B . 2_757 86.19(12) ?
    O1B Mn1 O1B . 2_757 180.0 ?
    O2C Mn1 O1A 2_757 2_657 88.25(12) ?
    O2C Mn1 O1A . 2_657 91.75(12) ?
    O1B Mn1 O1A . 2_657 93.30(13) ?
    O1B Mn1 O1A 2_757 2_657 86.70(13) ?
    O2C Mn1 O1A 2_757 1_655 91.75(12) ?
    O2C Mn1 O1A . 1_655 88.25(12) ?
    O1B Mn1 O1A . 1_655 86.70(13) ?
    O1B Mn1 O1A 2_757 1_655 93.30(13) ?
    O1A Mn1 O1A 2_657 1_655 180.0 ?
    O1C Mn2 O1C 2_657 . 180.0 ?
    O1C Mn2 O2B 2_657 . 90.79(12) ?
    O1C Mn2 O2B . . 89.21(12) ?
    O1C Mn2 O2B 2_657 2_657 89.21(12) ?
    O1C Mn2 O2B . 2_657 90.79(12) ?
    O2B Mn2 O2B . 2_657 180.0 ?
    O1C Mn2 O2A 2_657 2_657 91.45(12) ?
    O1C Mn2 O2A . 2_657 88.55(12) ?
    O2B Mn2 O2A . 2_657 86.67(12) ?
    O2B Mn2 O2A 2_657 2_657 93.33(12) ?
    O1C Mn2 O2A 2_657 . 88.55(12) ?
    O1C Mn2 O2A . . 91.45(12) ?
    O2B Mn2 O2A . . 93.33(12) ?
    O2B Mn2 O2A 2_657 . 86.67(12) ?
    O2A Mn2 O2A 2_657 . 180.0 ?
    Br2 Mn3 Br4 . . 110.42(4) ?
    Br2 Mn3 Br1 . . 113.26(4) ?
    Br4 Mn3 Br1 . . 108.64(4) ?
    Br2 Mn3 Br3 . . 108.51(4) ?
    Br4 Mn3 Br3 . . 108.99(5) ?
    Br1 Mn3 Br3 . . 106.89(4) ?
    C1A O1A Mn1 . 1_455 138.8(3) ?
    C1A O2A Mn2 . . 123.0(3) ?
    O1A C1A O2A . . 127.0(4) ?
    O1A C1A C2A . . 120.5(4) ?
    O2A C1A C2A . . 112.5(4) ?
    N3A C2A C1A . . 119.0(4) ?
    N3A C2A H2A1 . . 104(3) ?
    C1A C2A H2A1 . . 110(3) ?
    N3A C2A H2A2 . . 110(4) ?
    C1A C2A H2A2 . . 106(4) ?
    H2A1 C2A H2A2 . . 108(5) ?
    C4A N3A C6A . . 110.1(6) ?
    C4A N3A C2A . . 110.4(5) ?
    C6A N3A C2A . . 111.7(5) ?
    C4A N3A C5A . . 110.2(6) ?
    C6A N3A C5A . . 106.9(5) ?
    C2A N3A C5A . . 107.4(4) ?
    N3A C4A H4A1 . . 109.5 ?
    N3A C4A H4A2 . . 109.5 ?
    H4A1 C4A H4A2 . . 109.5 ?
    N3A C4A H4A3 . . 109.5 ?
    H4A1 C4A H4A3 . . 109.5 ?
    H4A2 C4A H4A3 . . 109.5 ?
    N3A C5A H5A1 . . 109.5 ?
    N3A C5A H5A2 . . 109.5 ?
    H5A1 C5A H5A2 . . 109.5 ?
    N3A C5A H5A3 . . 109.5 ?
    H5A1 C5A H5A3 . . 109.5 ?
    H5A2 C5A H5A3 . . 109.5 ?
    N3A C6A H6A1 . . 109.5 ?
    N3A C6A H6A2 . . 109.5 ?
    H6A1 C6A H6A2 . . 109.5 ?
    N3A C6A H6A3 . . 109.5 ?
    H6A1 C6A H6A3 . . 109.5 ?
    H6A2 C6A H6A3 . . 109.5 ?
    C1B O1B Mn1 . . 135.7(3) ?
    C1B O2B Mn2 . . 124.0(3) ?
    O1B C1B O2B . . 127.1(5) ?
    O1B C1B C2B . . 119.7(4) ?
    O2B C1B C2B . . 113.1(4) ?
    N3B C2B C1B . . 117.9(4) ?
    N3B C2B H2B1 . . 104(3) ?
    C1B C2B H2B1 . . 107(3) ?
    N3B C2B H2B2 . . 105(5) ?
    C1B C2B H2B2 . . 113(5) ?
    H2B1 C2B H2B2 . . 109(5) ?
    C4B N3B C6B . . 109.3(5) ?
    C4B N3B C5B . . 107.8(5) ?
    C6B N3B C5B . . 108.5(5) ?
    C4B N3B C2B . . 113.8(4) ?
    C6B N3B C2B . . 109.1(4) ?
    C5B N3B C2B . . 108.2(4) ?
    N3B C4B H4B1 . . 109.5 ?
    N3B C4B H4B2 . . 109.5 ?
    H4B1 C4B H4B2 . . 109.5 ?
    N3B C4B H4B3 . . 109.5 ?
    H4B1 C4B H4B3 . . 109.5 ?
    H4B2 C4B H4B3 . . 109.5 ?
    N3B C5B H5B1 . . 109.5 ?
    N3B C5B H5B2 . . 109.5 ?
    H5B1 C5B H5B2 . . 109.5 ?
    N3B C5B H5B3 . . 109.5 ?
    H5B1 C5B H5B3 . . 109.5 ?
    H5B2 C5B H5B3 . . 109.5 ?
    N3B C6B H6B1 . . 109.5 ?
    N3B C6B H6B2 . . 109.5 ?
    H6B1 C6B H6B2 . . 109.5 ?
    N3B C6B H6B3 . . 109.5 ?
    H6B1 C6B H6B3 . . 109.5 ?
    H6B2 C6B H6B3 . . 109.5 ?
    C1C O1C Mn2 . . 124.6(3) ?
    C1C O2C Mn1 . . 136.7(3) ?
    O1C C1C O2C . . 126.7(4) ?
    O1C C1C C2C . . 113.7(4) ?
    O2C C1C C2C . . 119.5(4) ?
    N3C C2C C1C . . 117.5(4) ?
    N3C C2C H2C1 . . 106(3) ?
    C1C C2C H2C1 . . 109(3) ?
    N3C C2C H2C2 . . 108(3) ?
    C1C C2C H2C2 . . 108(3) ?
    H2C1 C2C H2C2 . . 108(4) ?
    C5C N3C C4C . . 108.2(5) ?
    C5C N3C C6C . . 109.6(4) ?
    C4C N3C C6C . . 108.0(4) ?
    C5C N3C C2C . . 110.5(4) ?
    C4C N3C C2C . . 108.4(4) ?
    C6C N3C C2C . . 112.0(4) ?
    N3C C4C H4C1 . . 109.5 ?
    N3C C4C H4C2 . . 109.5 ?
    H4C1 C4C H4C2 . . 109.5 ?
    N3C C4C H4C3 . . 109.5 ?
    H4C1 C4C H4C3 . . 109.5 ?
    H4C2 C4C H4C3 . . 109.5 ?
    N3C C5C H5C1 . . 109.5 ?
    N3C C5C H5C2 . . 109.5 ?
    H5C1 C5C H5C2 . . 109.5 ?
    N3C C5C H5C3 . . 109.5 ?
    H5C1 C5C H5C3 . . 109.5 ?
    H5C2 C5C H5C3 . . 109.5 ?
    N3C C6C H6C1 . . 109.5 ?
    N3C C6C H6C2 . . 109.5 ?
    H6C1 C6C H6C2 . . 109.5 ?
    N3C C6C H6C3 . . 109.5 ?
    H6C1 C6C H6C3 . . 109.5 ?
    H6C2 C6C H6C3 . . 109.5 ?
