# Supplementary material for: catena-Poly[[manganese(II)-tris­(μ-bet­aine-κ2 O:O′)] tetra­bromido­manganate(IV)
Source: Acta Crystallogr Sect E Struct Rep Online. 2008 Sep 17;64(Pt 10):m1273–4. doi: 10.1107/S1600536808028912 (PMC2959294; doi:10.1107/S1600536808028912)
Supplement: Supplementary file 2 [file e-64-m1273-Isup2.hkl]

# 
# h,k,l, Fc-squared, Fo-squared, sigma(Fo-squared) and status flag 
# 
data_I
_shelx_title ' BetMnBr2 in P-1' 
_shelx_refln_list_code          4 
_shelx_F_calc_maximum      214.51 
_exptl_crystal_F_000       764.00 
_reflns_d_resolution_high  0.6900 
 
loop_ 
 _symmetry_equiv_pos_as_xyz 
 'x, y, z' 
 '-x, -y, -z' 
 
_cell_length_a     9.1401 
_cell_length_b    12.6999 
_cell_length_c    12.8712 
_cell_angle_alpha  66.557 
_cell_angle_beta   86.063 
_cell_angle_gamma  89.249 
 
_shelx_F_squared_multiplier     1.000 
 
loop_ 
 _refln_index_h 
 _refln_index_k 
 _refln_index_l 
 _refln_F_squared_calc 
 _refln_F_squared_meas 
 _refln_F_squared_sigma 
 _refln_observed_status 
   1   0   0      285.82      126.81      4.15 o 
   2   0   0    29813.07    30161.66    289.42 o 
   3   0   0    14407.77    15271.48    174.49 o 
   4   0   0    12274.01    12236.88    153.52 o 
   5   0   0       82.33       79.57      7.06 o 
   6   0   0     1117.31     1182.35     21.36 o 
   7   0   0      278.65      381.77     15.77 o 
   8   0   0     4070.32     3909.79     65.97 o 
   9   0   0      151.45      151.81     12.90 o 
  10   0   0       66.03       47.14     21.16 o 
  11   0   0        1.37       -9.82     25.86 o 
  12   0   0       45.33       22.80     30.29 o 
  13   0   0       90.69       85.74     33.97 o 
 -13   1   0        0.69       27.23     35.01 o 
 -12   1   0       16.53       -5.27     30.38 o 
 -11   1   0       41.94       44.17     26.76 o 
 -10   1   0       60.95       97.10     17.12 o 
  -9   1   0       16.41       -4.69     11.12 o 
  -8   1   0       45.98       41.26     10.10 o 
  -7   1   0     3477.64     3361.42     47.79 o 
  -6   1   0     2850.55     2841.59     40.09 o 
  -5   1   0        8.59        3.73      6.90 o 
  -4   1   0    13991.24    14288.73    179.47 o 
  -3   1   0     1388.49     1435.45     18.34 o 
  -2   1   0      985.82     1032.18     12.07 o 
  -1   1   0     1814.11     2125.86     38.66 o 
   0   1   0       88.29       78.58      8.61 o 
   1   1   0     5031.02     5315.06    123.15 o 
   2   1   0    31875.08    32338.66    332.40 o 
   3   1   0      104.99      198.18     15.60 o 
   4   1   0      515.97      642.25     14.63 o 
   5   1   0     1468.13     1522.06     27.35 o 
   6   1   0     6991.46     7219.07    106.28 o 
   7   1   0      460.78      462.66     15.69 o 
   8   1   0      376.61      318.37     13.24 o 
   9   1   0      388.13      475.34     24.20 o 
  10   1   0      867.42      855.96     30.30 o 
  11   1   0        3.26        6.91     25.86 o 
  12   1   0       74.61       44.12     30.85 o 
  13   1   0       69.62        2.75     34.85 o 
 -13   2   0       43.60       44.92     53.62 o 
 -12   2   0       89.26       33.31     29.77 o 
 -11   2   0       54.52       51.02     26.44 o 
 -10   2   0      251.93      249.42     17.04 o 
  -9   2   0        1.69        3.83     11.80 o 
  -8   2   0     1405.29     1552.55     29.10 o 
  -7   2   0     1200.77     1102.88     25.72 o 
  -6   2   0      753.27      754.52     19.50 o 
  -5   2   0     4244.92     4128.41     54.80 o 
  -4   2   0    11885.76    11673.41    146.88 o 
  -3   2   0     4054.45     3859.20     44.92 o 
  -2   2   0     1914.68     1924.37     22.61 o 
  -1   2   0     3327.03     3359.09     44.23 o 
   0   2   0      283.21      280.65      5.48 o 
   1   2   0     4191.37     3964.30     59.37 o 
   2   2   0       79.78      112.07      6.16 o 
   3   2   0    13873.10    14462.24    208.59 o 
   4   2   0       29.15       21.99      9.04 o 
   5   2   0      694.18      620.21     19.31 o 
   6   2   0       16.98       43.18     10.37 o 
   7   2   0      399.06      529.25     20.87 o 
   8   2   0        2.76        4.66     14.17 o 
   9   2   0      146.82      137.72     16.65 o 
  10   2   0      286.42      224.59     20.39 o 
  11   2   0       24.78        5.83     26.35 o 
  12   2   0       11.11      -31.28     31.28 o 
 -12   3   0       16.44       10.34     30.85 o 
 -11   3   0       17.84       25.44     20.49 o 
 -10   3   0      437.48      334.30     18.41 o 
  -9   3   0       67.27       70.17     14.90 o 
  -8   3   0      171.43      128.83     12.42 o 
  -7   3   0      100.16       94.91     10.97 o 
  -6   3   0       62.50       67.35      8.73 o 
  -5   3   0      166.16      188.17      8.52 o 
  -4   3   0    14438.75    14167.75    160.19 o 
  -3   3   0      225.53      232.01      8.70 o 
  -2   3   0     9849.70     9998.77    111.66 o 
  -1   3   0    11505.31    11907.23    150.87 o 
   0   3   0    26548.60    24876.12    321.18 o 
   1   3   0     2927.15     2931.99     42.81 o 
   2   3   0        7.44       10.40      4.26 o 
   3   3   0     3357.22     3303.10     52.99 o 
   4   3   0     7376.20     7677.31    137.93 o 
   5   3   0       16.74       -7.46      8.88 o 
   6   3   0       13.88       17.00     10.50 o 
   7   3   0       49.81       47.86     16.48 o 
   8   3   0      446.61      493.79     20.40 o 
   9   3   0      139.96      183.78     17.65 o 
  10   3   0        5.98       20.33     18.49 o 
  11   3   0       69.92       82.90     36.52 o 
  12   3   0       46.56       75.91     41.72 o 
 -12   4   0      273.32      303.93     35.96 o 
 -11   4   0       94.89      103.54     19.76 o 
 -10   4   0      109.40      132.89     17.93 o 
  -9   4   0      116.59      128.53     15.97 o 
  -8   4   0       20.72        3.98     15.29 o 
  -7   4   0     2899.78     2945.25     50.06 o 
  -6   4   0       75.22       86.14      9.29 o 
  -5   4   0     1618.66     1643.77     29.52 o 
  -4   4   0     3970.61     3827.55     50.72 o 
  -3   4   0     3032.12     2755.03     36.73 o 
  -2   4   0    24425.13    24368.86    308.01 o 
  -1   4   0      807.97      930.89     12.29 o 
   0   4   0     3590.99     3655.37     42.09 o 
   1   4   0    13608.21    13394.36    170.41 o 
   2   4   0    22684.10    22444.71    351.38 o 
   3   4   0     7601.14     7961.29    124.30 o 
   4   4   0      257.53      191.88     11.34 o 
   5   4   0      861.00      946.53     29.92 o 
   6   4   0     9595.88     9356.14    169.35 o 
   7   4   0     1559.58     1840.48     43.69 o 
   8   4   0        5.91      -17.32     17.32 o 
   9   4   0        7.09       -6.98     18.00 o 
  10   4   0     1551.98     1645.66     46.48 o 
  11   4   0        6.84      -22.50     37.73 o 
  12   4   0       74.61       33.19     41.97 o 
 -12   5   0       48.92       49.37     30.98 o 
 -11   5   0      119.83      132.82     21.36 o 
 -10   5   0      578.38      685.36     26.31 o 
  -9   5   0      112.97      123.16     16.19 o 
  -8   5   0      528.60      599.66     35.83 o 
  -7   5   0      216.33      241.84     15.50 o 
  -6   5   0      349.34      465.50     18.77 o 
  -5   5   0     4515.86     4459.63     67.91 o 
  -4   5   0     2058.42     2246.68     32.17 o 
  -3   5   0    17382.76    18148.77    205.40 o 
  -2   5   0     6820.05     6630.99     75.76 o 
  -1   5   0     7703.79     7703.71     87.67 o 
   0   5   0     4222.43     4337.65     49.93 o 
   1   5   0      152.10      177.20      4.99 o 
   2   5   0     1393.13     1271.73     23.28 o 
   3   5   0    18705.33    19435.81    303.43 o 
   4   5   0     2707.30     2839.96     47.65 o 
   5   5   0     1628.93     1583.45     36.67 o 
   6   5   0     2313.56     2274.35     61.11 o 
   7   5   0      511.03      484.41     24.06 o 
   8   5   0     1204.29     1151.18     44.22 o 
   9   5   0       31.72       10.47     20.91 o 
  10   5   0       16.62       -9.63     23.02 o 
  11   5   0        8.63      -37.98     37.98 o 
  12   5   0      106.99       98.67     46.17 o 
 -12   6   0       38.10       10.77     25.06 o 
 -11   6   0        4.45       -7.22     20.00 o 
 -10   6   0       57.73       47.63     18.50 o 
  -9   6   0      562.95      449.11     22.03 o 
  -8   6   0      400.06      334.71     19.16 o 
  -7   6   0     1678.31     1692.96     34.39 o 
  -6   6   0     1928.97     1855.35     29.98 o 
  -5   6   0     1305.32     1218.25     21.67 o 
  -4   6   0     3086.72     3080.48     41.90 o 
  -3   6   0     2738.97     2889.92     35.16 o 
  -2   6   0     2519.50     2283.41     31.23 o 
  -1   6   0    30778.31    29995.81    377.69 o 
   0   6   0      136.53      160.69      6.68 o 
   1   6   0     1620.96     1798.67     25.61 o 
   2   6   0     7332.21     7219.87     97.31 o 
   3   6   0     1202.21     1246.13     21.08 o 
   4   6   0       86.79       78.52      9.47 o 
   5   6   0     1488.52     1669.15     39.01 o 
   6   6   0      477.40      630.71     27.44 o 
   7   6   0      119.57       66.05     17.34 o 
   8   6   0       45.57       10.77     21.30 o 
   9   6   0      306.30      291.99     24.17 o 
  10   6   0       83.19       93.66     25.84 o 
  11   6   0       80.80       42.72     40.51 o 
  12   6   0       10.51       10.69     44.55 o 
 -11   7   0        3.38       23.54     20.60 o 
 -10   7   0       39.94       40.95     23.01 o 
  -9   7   0       57.43       74.92     17.40 o 
  -8   7   0       42.10       23.41     15.33 o 
  -7   7   0      273.39      251.73     16.79 o 
  -6   7   0       75.21       71.43     13.73 o 
  -5   7   0     2215.23     2176.64     38.15 o 
  -4   7   0      802.63      697.07     19.24 o 
  -3   7   0       25.59       27.37      6.81 o 
  -2   7   0     2083.87     2028.16     28.70 o 
  -1   7   0     2777.54     2794.04     68.61 o 
   0   7   0      161.43      151.19      8.58 o 
   1   7   0     5941.54     6109.66     75.17 o 
   2   7   0     1819.04     1875.30     33.83 o 
   3   7   0        6.99        5.22      9.16 o 
   4   7   0     1894.97     1784.62     28.86 o 
   5   7   0     1011.82     1145.13     22.45 o 
   6   7   0     1960.24     2085.89     48.46 o 
   7   7   0      269.37      253.45     21.22 o 
   8   7   0      889.02     1008.77     38.41 o 
   9   7   0      107.10      105.23     23.59 o 
  10   7   0      102.60      119.56     26.71 o 
  11   7   0       14.26       11.56     27.70 o 
 -11   8   0        4.40       -2.92     21.40 o 
 -10   8   0      149.53      210.02     20.76 o 
  -9   8   0      115.10      108.17     24.59 o 
  -8   8   0      116.00      164.89     16.86 o 
  -7   8   0      154.74      200.78     17.29 o 
  -6   8   0       19.42       43.92     13.77 o 
  -5   8   0      150.89      211.08     13.56 o 
  -4   8   0       56.69       98.17     11.15 o 
  -3   8   0       77.44       92.70     10.04 o 
  -2   8   0       74.56      146.10     12.44 o 
  -1   8   0     8382.23     8010.27    120.08 o 
   0   8   0      749.60      728.42     17.00 o 
   1   8   0      238.55      319.59     35.19 o 
   2   8   0      251.13      227.68      9.29 o 
   3   8   0     1685.36     1642.26     33.03 o 
   4   8   0        1.62       -9.92     11.64 o 
   5   8   0       21.11       26.73     12.64 o 
   6   8   0      127.27      110.85     27.06 o 
   7   8   0      381.11      331.87     38.88 o 
   8   8   0      109.88      121.43     23.44 o 
   9   8   0      334.29      290.54     27.33 o 
  10   8   0       97.08       53.95     27.71 o 
  11   8   0       43.54       50.29     44.01 o 
 -11   9   0       55.14       19.47     21.34 o 
 -10   9   0        1.32      -18.78     25.09 o 
  -9   9   0       34.26       35.23     18.36 o 
  -8   9   0      849.34      830.96     26.17 o 
  -7   9   0      277.04      332.68     17.18 o 
  -6   9   0      628.24      629.28     21.54 o 
  -5   9   0     1381.56     1381.35     29.07 o 
  -4   9   0        2.15        8.43     11.17 o 
  -3   9   0        1.23       -2.58     10.32 o 
  -2   9   0      833.62      880.38     20.25 o 
  -1   9   0     2426.03     2244.32     41.23 o 
   0   9   0      885.37      952.87     24.08 o 
   1   9   0     2443.18     2320.20     41.88 o 
   2   9   0     2355.37     2292.95     42.01 o 
   3   9   0     2297.25     2195.53     41.09 o 
   4   9   0       93.74       88.65     14.05 o 
   5   9   0     2332.93     2559.94     48.26 o 
   6   9   0      501.51      549.77     43.10 o 
   7   9   0      111.77      120.72     22.91 o 
   8   9   0      206.29      228.91     25.68 o 
   9   9   0      288.52      291.91     29.23 o 
  10   9   0       26.39       24.44     28.86 o 
 -10  10   0       46.37       53.49     19.21 o 
  -9  10   0       21.72       20.24     18.38 o 
  -8  10   0        2.94        4.95     16.44 o 
  -7  10   0        1.04       -2.92     14.83 o 
  -6  10   0     1114.16     1049.06     29.08 o 
  -5  10   0     1565.75     1737.08     31.73 o 
  -4  10   0       97.05       79.15     11.46 o 
  -3  10   0     1126.76     1116.15     22.91 o 
  -2  10   0      780.20      685.63     17.47 o 
  -1  10   0      254.71      309.92     15.81 o 
   0  10   0      375.13      386.37     27.09 o 
   1  10   0     2505.03     2506.84     46.46 o 
   2  10   0     3042.35     2931.93     52.26 o 
   3  10   0      884.94      869.77     25.97 o 
   4  10   0     1081.58     1176.63     29.79 o 
   5  10   0     2280.12     2293.78     45.63 o 
   6  10   0      634.72      725.94     37.08 o 
   7  10   0        8.97        6.43     22.99 o 
   8  10   0      265.76      274.05     28.25 o 
   9  10   0       42.67       40.21     28.35 o 
  10  10   0       41.87       19.67     29.88 o 
 -10  11   0        1.51       31.19     37.29 o 
  -9  11   0       80.16      150.06     29.91 o 
  -8  11   0       24.80       52.81     26.08 o 
  -7  11   0        1.94       20.76     23.72 o 
  -6  11   0       10.45       20.26     20.83 o 
  -5  11   0        3.35       30.75     19.87 o 
  -4  11   0     2450.05     2494.53     50.49 o 
  -3  11   0     1857.31     1801.03     40.42 o 
  -2  11   0      167.86      179.79     17.17 o 
  -1  11   0     1064.41     1035.37     43.83 o 
   0  11   0       87.79       68.39     15.10 o 
   1  11   0     2205.63     2139.74     33.57 o 
   2  11   0      144.64      152.11     15.78 o 
   3  11   0      281.04      328.11     18.04 o 
   4  11   0      295.66      296.04     18.94 o 
   5  11   0      338.22      357.15     25.32 o 
   6  11   0      142.84      170.72     24.72 o 
   7  11   0      130.94      140.25     26.61 o 
   8  11   0       45.57       42.10     27.62 o 
   9  11   0        4.40      -14.88     28.13 o 
  -9  12   0        0.15        3.24     30.41 o 
  -8  12   0       15.83       24.84     28.01 o 
  -7  12   0      281.79      263.38     27.33 o 
  -6  12   0       76.95       68.45     29.04 o 
  -5  12   0       37.19       50.09     21.37 o 
  -4  12   0       12.47       53.43     19.93 o 
  -3  12   0       76.08       82.25     18.91 o 
  -2  12   0     1422.19     1497.44     36.61 o 
  -1  12   0       43.06       39.24     17.13 o 
   0  12   0       60.09       58.24     16.74 o 
   1  12   0       91.57       91.72     16.89 o 
   2  12   0      202.58      198.54     18.10 o 
   3  12   0      243.73      252.56     19.22 o 
   4  12   0       26.52       32.52     21.40 o 
   5  12   0       11.44       23.70     19.98 o 
   6  12   0        0.77       -0.72     24.62 o 
   7  12   0      148.10      171.83     29.59 o 
   8  12   0       16.25       23.94     48.85 o 
   9  12   0       30.86       19.43     44.51 o 
  -8  13   0      124.51      103.73     30.50 o 
  -7  13   0       18.46       57.65     27.58 o 
  -6  13   0       45.51       88.99     26.31 o 
  -5  13   0       11.45       15.48     23.18 o 
  -4  13   0        3.40       24.18     21.66 o 
  -3  13   0       58.41       34.57     20.71 o 
  -2  13   0      231.19      256.04     21.92 o 
  -1  13   0       14.49       33.53     18.51 o 
   0  13   0      126.11      119.20     18.57 o 
   1  13   0      148.20      148.41     19.28 o 
   2  13   0      642.38      668.44     29.19 o 
   3  13   0       12.58       11.74     19.12 o 
   4  13   0      185.49      220.79     21.84 o 
   5  13   0      367.71      437.85     43.71 o 
   6  13   0      276.04      248.80     30.28 o 
   7  13   0       22.22       -7.33     29.35 o 
   8  13   0       50.28       81.64     41.60 o 
  -7  14   0        1.76        2.36     30.63 o 
  -6  14   0      104.74      131.29     28.89 o 
  -5  14   0       11.74        8.87     25.59 o 
  -4  14   0      270.72      287.19     27.25 o 
  -3  14   0       48.46       70.35     23.50 o 
  -2  14   0      116.34      138.63     22.81 o 
  -1  14   0       31.15       45.25     20.48 o 
   0  14   0      160.97      174.61     21.32 o 
   1  14   0      157.77      172.37     21.62 o 
   2  14   0        1.93       -1.27     20.22 o 
   3  14   0       39.61       48.24     21.31 o 
   4  14   0      260.16      286.06     29.87 o 
   5  14   0       33.43       56.76     28.95 o 
   6  14   0        1.23      -29.78     29.78 o 
   7  14   0       13.93      -11.23     45.30 o 
  -6  15   0      163.20      243.88     53.54 o 
  -5  15   0        2.83       35.39     34.03 o 
  -4  15   0       10.49       22.92     27.21 o 
  -3  15   0        0.62       27.35     25.55 o 
  -2  15   0      579.92      623.81     39.32 o 
  -1  15   0      100.95      103.37     24.40 o 
   0  15   0       90.69       93.41     23.80 o 
   1  15   0      214.22      236.24     25.50 o 
   2  15   0      289.53      315.80     29.63 o 
   3  15   0       79.30      103.76     24.53 o 
   4  15   0        3.28       28.19     33.33 o 
   5  15   0        4.56       14.52     31.15 o 
  -4  16   0      249.82      226.26     40.47 o 
  -3  16   0       26.97       60.05     28.37 o 
  -2  16   0        1.87       19.81     27.20 o 
  -1  16   0        1.35        2.76     26.51 o 
   0  16   0      358.15      339.32     29.09 o 
   1  16   0        0.06       21.60     25.40 o 
   2  16   0       11.71       11.26     24.88 o 
   3  16   0      186.29      247.24     28.46 o 
  -2 -16   1        0.96        0.05     27.17 o 
  -1 -16   1      176.42      223.37     29.10 o 
   0 -16   1       69.13      129.24     27.90 o 
   1 -16   1      266.55      233.71     30.70 o 
   2 -16   1        0.67      -18.51     28.57 o 
  -4 -15   1        7.58       39.09     29.98 o 
  -3 -15   1      223.23      207.53     26.93 o 
  -2 -15   1       91.95       67.89     25.32 o 
  -1 -15   1      183.90      177.29     25.57 o 
   0 -15   1        6.91      -16.14     24.31 o 
   1 -15   1       22.70       22.43     25.21 o 
   2 -15   1       79.51       95.24     26.31 o 
   3 -15   1      104.77      141.43     27.87 o 
   4 -15   1        0.67       19.82     38.76 o 
   5 -15   1      212.63      247.77     32.58 o 
  -6 -14   1        9.52      -13.53     31.56 o 
  -5 -14   1      129.96      124.95     30.92 o 
  -4 -14   1      355.32      415.21     33.93 o 
  -3 -14   1       16.42       24.00     22.90 o 
  -2 -14   1       41.00       11.75     21.53 o 
  -1 -14   1      262.14      259.85     23.83 o 
   0 -14   1      363.47      405.61     25.47 o 
   1 -14   1       60.90       82.22     23.11 o 
   2 -14   1       54.79       35.08     23.07 o 
   3 -14   1       10.46       67.26     24.41 o 
   4 -14   1      251.48      327.78     46.82 o 
   5 -14   1       83.40       80.50     27.51 o 
   6 -14   1       20.75       85.27     29.22 o 
  -7 -13   1       82.55       51.02     31.84 o 
  -6 -13   1        3.50      -28.68     28.68 o 
  -5 -13   1        9.07      -13.23     27.43 o 
  -4 -13   1        0.57       -4.99     21.01 o 
  -3 -13   1       43.71       56.02     20.37 o 
  -2 -13   1      127.63      130.93     20.65 o 
  -1 -13   1       55.07       56.76     18.99 o 
   0 -13   1       16.12       36.00     18.47 o 
   1 -13   1      139.20      126.12     20.31 o 
   2 -13   1      212.74      247.48     22.45 o 
   3 -13   1       50.58       79.20     21.57 o 
   4 -13   1      339.31      428.25     27.45 o 
   5 -13   1      160.36      142.62     26.35 o 
   6 -13   1      146.97      184.76     28.19 o 
   7 -13   1      326.16      340.55     32.35 o 
   8 -13   1        3.27       -4.63     31.42 o 
  -8 -12   1      108.88       90.64     32.16 o 
  -7 -12   1       34.18        0.14     28.76 o 
  -6 -12   1      281.89      341.80     30.25 o 
  -5 -12   1       52.21       93.22     39.04 o 
  -4 -12   1        1.55        2.16     18.83 o 
  -3 -12   1       13.24       -4.27     17.19 o 
  -2 -12   1      244.04      251.88     19.75 o 
  -1 -12   1      430.07      438.14     20.98 o 
   0 -12   1      175.09      218.07     18.73 o 
   1 -12   1      202.35      206.29     18.47 o 
   2 -12   1      346.91      330.05     20.99 o 
   3 -12   1      124.38      104.50     19.42 o 
   4 -12   1        0.54       16.80     20.19 o 
   5 -12   1        2.93       55.01     22.67 o 
   6 -12   1      762.41      901.42     48.20 o 
   7 -12   1      363.25      283.59     29.77 o 
   8 -12   1        2.90       55.15     30.03 o 
   9 -12   1      218.70      238.65     50.83 o 
  -9 -11   1        1.24      -31.06     31.06 o 
  -8 -11   1      347.31      297.67     45.07 o 
  -7 -11   1       22.60       13.08     27.32 o 
  -6 -11   1       77.10       86.20     25.57 o 
  -5 -11   1      360.94      392.23     30.53 o 
  -4 -11   1     2213.62     2382.27     47.73 o 
  -3 -11   1       21.53        5.87     15.91 o 
  -2 -11   1      117.28      114.29     20.35 o 
  -1 -11   1       25.56        2.92     14.52 o 
   0 -11   1     3934.12     3948.64     78.68 o 
   1 -11   1        7.30       38.81     15.60 o 
   2 -11   1      646.26      699.99     33.51 o 
   3 -11   1     1238.29     1170.46     33.13 o 
   4 -11   1     1318.47     1243.25     35.57 o 
   5 -11   1      348.60      392.34     23.25 o 
   6 -11   1       42.00      104.60     22.66 o 
   7 -11   1        6.26        6.84     25.51 o 
   8 -11   1      536.83      466.33     31.30 o 
   9 -11   1       75.20      115.60     30.48 o 
 -10 -10   1       36.53       25.19     38.27 o 
  -9 -10   1       91.70       81.06     37.98 o 
  -8 -10   1      348.68      364.31     30.73 o 
  -7 -10   1       97.77      104.58     25.39 o 
  -6 -10   1      554.85      562.99     54.63 o 
  -5 -10   1      125.71      145.53     17.48 o 
  -4 -10   1      299.18      342.84     18.93 o 
  -3 -10   1       10.87        0.96     14.14 o 
  -2 -10   1     2073.40     2113.11     41.79 o 
  -1 -10   1      136.79      143.24     14.10 o 
   0 -10   1      845.07      793.84     23.73 o 
   1 -10   1       20.40       34.56     13.35 o 
   2 -10   1     6891.84     7149.20    115.53 o 
   3 -10   1       98.30      109.16     15.15 o 
   4 -10   1      260.57      275.70     24.73 o 
   5 -10   1     1281.02     1361.70     37.16 o 
   6 -10   1      468.99      569.01     38.03 o 
   7 -10   1        7.61       26.87     24.72 o 
   8 -10   1        3.10       24.11     32.63 o 
   9 -10   1        4.95        0.81     28.16 o 
  10 -10   1      454.42      365.06     33.20 o 
 -10  -9   1      160.24      152.37     42.95 o 
  -9  -9   1       39.70        3.25     26.72 o 
  -8  -9   1      182.09      194.41     26.86 o 
  -7  -9   1       32.25       30.09     22.43 o 
  -6  -9   1       55.00       35.93     20.56 o 
  -5  -9   1      204.25      201.44     24.02 o 
  -4  -9   1      740.28      765.09     25.61 o 
  -3  -9   1       20.64        4.66     13.09 o 
  -2  -9   1     1198.47     1166.83     31.58 o 
  -1  -9   1      549.58      554.64     19.43 o 
   0  -9   1      114.82       98.15     10.11 o 
   1  -9   1        4.92        4.25      9.15 o 
   2  -9   1      115.08      114.89     12.88 o 
   3  -9   1     2017.51     1929.23     38.16 o 
   4  -9   1     1915.54     2000.58     60.39 o 
   5  -9   1       11.56       21.65     11.23 o 
   6  -9   1       61.17       73.92     19.10 o 
   7  -9   1       58.52       83.88     12.75 o 
   8  -9   1        0.51        1.35     14.13 o 
   9  -9   1       35.76       40.53     15.89 o 
  10  -9   1      119.79      130.76     29.46 o 
  11  -9   1        0.61       41.51     50.41 o 
 -11  -8   1        4.07       -0.60     30.28 o 
 -10  -8   1      211.40      232.04     30.17 o 
  -9  -8   1       71.97       65.60     26.15 o 
  -8  -8   1      111.21      121.30     23.63 o 
  -7  -8   1      662.61      672.98     41.52 o 
  -6  -8   1     2582.99     2742.64     60.80 o 
  -5  -8   1        1.98      -12.89     13.19 o 
  -4  -8   1     1479.52     1513.09     32.95 o 
  -3  -8   1      573.22      603.22     21.41 o 
  -2  -8   1      510.22      448.74     12.76 o 
  -1  -8   1      796.95      767.09     17.45 o 
   0  -8   1     1578.68     1567.43     26.09 o 
   1  -8   1      172.94      158.90      9.53 o 
   2  -8   1       48.68       64.94     10.69 o 
   3  -8   1       31.73       27.68      5.41 o 
   4  -8   1     1992.31     1755.86     24.30 o 
   5  -8   1     1632.18     1692.59     45.16 o 
   6  -8   1      469.35      434.05     16.47 o 
   7  -8   1       41.27       20.31     13.33 o 
   8  -8   1       98.17       72.22     15.34 o 
   9  -8   1        5.63       -0.41     16.38 o 
  10  -8   1       11.83        7.59     18.55 o 
  11  -8   1       12.51       15.92     22.21 o 
 -11  -7   1      239.26      197.07     58.86 o 
 -10  -7   1       80.01       59.03     27.35 o 
  -9  -7   1        0.36      -23.64     23.64 o 
  -8  -7   1        3.97       -3.70     21.48 o 
  -7  -7   1      353.83      331.28     22.97 o 
  -6  -7   1       82.07       75.34     17.81 o 
  -5  -7   1      144.47      209.20     19.03 o 
  -4  -7   1       31.05       16.55     10.85 o 
  -3  -7   1      307.48      394.28     17.38 o 
  -2  -7   1     5350.68     5238.72     84.42 o 
  -1  -7   1      239.82      245.56      7.58 o 
   0  -7   1        2.73       14.26      6.76 o 
   1  -7   1      535.65      536.99     13.86 o 
   2  -7   1     5416.11     5444.47     65.13 o 
   3  -7   1      852.61      834.66     15.11 o 
   4  -7   1     1605.19     1482.09     24.77 o 
   5  -7   1      673.09      698.86     18.60 o 
   6  -7   1     7396.80     7526.76    147.68 o 
   7  -7   1      172.86      182.45     14.02 o 
   8  -7   1       51.37       52.88     18.92 o 
   9  -7   1       11.51       -3.16     16.43 o 
  10  -7   1      459.27      477.67     27.97 o 
  11  -7   1        1.14       -1.40     20.11 o 
 -11  -6   1       69.38       50.33     29.12 o 
 -10  -6   1      357.24      337.59     34.24 o 
  -9  -6   1       91.42       68.40     23.06 o 
  -8  -6   1      330.79      318.05     22.81 o 
  -7  -6   1     1125.32     1229.26     37.33 o 
  -6  -6   1        4.27        9.18     14.84 o 
  -5  -6   1     4084.37     4130.70     81.40 o 
  -4  -6   1      322.30      358.66     22.14 o 
  -3  -6   1      440.83      428.93     12.55 o 
  -2  -6   1     5242.02     5172.88     82.62 o 
  -1  -6   1    10744.76    10604.88    142.37 o 
   0  -6   1    11825.84    11772.53    137.59 o 
   1  -6   1       16.70       12.13      3.50 o 
   2  -6   1     3270.22     3091.12     37.98 o 
   3  -6   1     1084.45     1064.90     16.71 o 
   4  -6   1     2759.59     2623.38     36.71 o 
   5  -6   1      560.51      570.71     17.76 o 
   6  -6   1     2058.86     1922.03     32.49 o 
   7  -6   1       14.21       25.78     12.73 o 
   8  -6   1     2444.51     2598.86     48.85 o 
   9  -6   1       54.63       50.92     16.63 o 
  10  -6   1      108.43      152.33     19.32 o 
  11  -6   1       66.73       73.82     20.63 o 
  12  -6   1      138.98      175.43     22.93 o 
 -12  -5   1       47.04       63.23     44.84 o 
 -11  -5   1        0.42      -26.15     26.15 o 
 -10  -5   1      313.24      364.38     41.25 o 
  -9  -5   1      138.69      122.54     22.78 o 
  -8  -5   1     1719.14     1866.30     47.99 o 
  -7  -5   1      425.59      436.40     56.79 o 
  -6  -5   1     2185.53     2132.60     47.44 o 
  -5  -5   1     4055.92     4413.73     83.60 o 
  -4  -5   1      981.08      995.21     18.55 o 
  -3  -5   1     1755.70     1758.06     26.18 o 
  -2  -5   1     6912.04     6996.34    109.45 o 
  -1  -5   1    10545.47    10642.03    173.30 o 
   0  -5   1     2035.00     2103.73     26.03 o 
   1  -5   1     3503.79     2986.82     32.40 o 
   2  -5   1    16015.48    15782.93    184.21 o 
   3  -5   1       10.82       13.74      5.49 o 
   4  -5   1      180.17      173.20      9.01 o 
   5  -5   1     3300.33     3333.46     51.99 o 
   6  -5   1      542.41      528.45     18.08 o 
   7  -5   1      836.47      885.19     25.09 o 
   8  -5   1      765.89      793.93     26.30 o 
   9  -5   1       59.03       75.14     16.16 o 
  10  -5   1      709.81      761.20     30.22 o 
  11  -5   1        1.44       25.20     19.46 o 
  12  -5   1       26.05        2.54     24.97 o 
 -12  -4   1       29.00       23.75     45.51 o 
 -11  -4   1       56.08      -20.86     25.75 o 
 -10  -4   1        1.10      -12.17     22.93 o 
  -9  -4   1      388.53      402.52     25.46 o 
  -8  -4   1       85.88      117.31     19.49 o 
  -7  -4   1       11.70       -1.65     16.16 o 
  -6  -4   1      140.65       90.58     14.47 o 
  -5  -4   1     1216.84     1191.17     30.13 o 
  -4  -4   1     4798.72     4756.26     87.62 o 
  -3  -4   1     2236.48     2291.65     28.69 o 
  -2  -4   1     3487.14     3751.39     59.85 o 
  -1  -4   1      998.14     1083.63     16.67 o 
   0  -4   1      911.41      863.69     11.72 o 
   1  -4   1    20779.34    20929.95    257.05 o 
   2  -4   1       86.42       65.08      4.07 o 
   3  -4   1      426.83      328.14      9.12 o 
   4  -4   1    15720.90    15775.73    178.56 o 
   5  -4   1        7.44       18.17      6.83 o 
   6  -4   1     1947.77     1851.65     26.92 o 
   7  -4   1       94.81      120.19     11.65 o 
   8  -4   1      148.92      169.23     14.34 o 
   9  -4   1     1048.27     1017.73     26.42 o 
  10  -4   1       69.31       49.57     17.26 o 
  11  -4   1       32.35       29.83     18.65 o 
  12  -4   1      284.69      272.21     32.95 o 
 -12  -3   1       49.88       45.51     41.85 o 
 -11  -3   1       56.85       37.96     31.45 o 
 -10  -3   1      842.09      730.23     37.35 o 
  -9  -3   1       21.70       -9.23     20.07 o 
  -8  -3   1       36.93       51.15     21.78 o 
  -7  -3   1        0.39       -8.90     13.88 o 
  -6  -3   1       30.71       30.69     12.81 o 
  -5  -3   1     1006.46     1204.33     24.08 o 
  -4  -3   1       55.15       40.28      7.81 o 
  -3  -3   1     3302.04     3146.72     78.60 o 
  -2  -3   1     1247.04     1349.09     17.34 o 
  -1  -3   1    18354.29    19364.66    261.44 o 
   0  -3   1      335.84      376.06      7.90 o 
   1  -3   1     1865.84     1917.78     26.68 o 
   2  -3   1     5754.54     6063.42     76.63 o 
   3  -3   1     1144.44     1069.46     12.88 o 
   4  -3   1     2771.61     3006.17     40.32 o 
   5  -3   1      727.78      874.65     19.52 o 
   6  -3   1      555.48      526.91     15.91 o 
   7  -3   1      360.19      327.95     16.72 o 
   8  -3   1     1564.11     1650.07     31.01 o 
   9  -3   1      351.80      342.40     17.10 o 
  10  -3   1      184.24      244.38     18.06 o 
  11  -3   1       30.50       23.26     19.33 o 
  12  -3   1      394.27      378.28     33.82 o 
 -12  -2   1      474.46      536.28     47.43 o 
 -11  -2   1       35.48       -6.80     26.58 o 
 -10  -2   1      150.41      156.91     19.88 o 
  -9  -2   1      360.23      393.04     19.64 o 
  -8  -2   1     3909.09     3751.85     75.72 o 
  -7  -2   1      125.71      157.85     13.83 o 
  -6  -2   1      399.75      323.99     18.25 o 
  -5  -2   1     8008.86     8393.69    162.52 o 
  -4  -2   1     1759.12     1908.72     33.61 o 
  -3  -2   1     2644.24     2771.85     85.11 o 
  -2  -2   1    16046.28    16469.99    200.67 o 
  -1  -2   1     2423.11     2674.82     39.89 o 
   0  -2   1       12.11       17.90      2.74 o 
   1  -2   1    16215.44    16793.75    283.05 o 
   2  -2   1     6293.06     6388.89     72.88 o 
   3  -2   1     2847.82     3031.32     34.96 o 
   4  -2   1    10319.62    10582.53    133.20 o 
   5  -2   1     2841.86     2854.73     44.91 o 
   6  -2   1     1622.94     1732.10     25.20 o 
   7  -2   1       18.81       20.10      8.84 o 
   8  -2   1      179.03      182.47     11.22 o 
   9  -2   1      599.11      577.06     21.12 o 
  10  -2   1      748.73      812.17     28.92 o 
  11  -2   1        5.11        8.52     20.61 o 
  12  -2   1        5.20       -4.80     31.05 o 
  13  -2   1        1.79       22.54     57.90 o 
 -12  -1   1       11.68       -2.02     29.65 o 
 -11  -1   1      169.42      123.62     28.07 o 
 -10  -1   1      631.28      688.87     29.42 o 
  -9  -1   1       69.15      104.02     16.82 o 
  -8  -1   1      170.99      106.72     15.15 o 
  -7  -1   1        3.24        8.65     12.22 o 
  -6  -1   1     2289.20     2236.29     37.95 o 
  -5  -1   1     1711.08     1487.77     27.00 o 
  -4  -1   1      795.06      885.33     23.45 o 
  -3  -1   1    24721.74    25200.76    318.25 o 
  -2  -1   1     2135.54     2323.03     27.60 o 
  -1  -1   1      198.01      251.66      6.06 o 
   0  -1   1    21689.32    23405.06    742.40 o 
   1  -1   1     2965.40     3155.50     45.52 o 
   2  -1   1    10243.05    10007.96     98.57 o 
   3  -1   1    11064.38    11244.65    125.47 o 
   4  -1   1     6421.13     6251.86     72.05 o 
   5  -1   1    11852.19    11923.75    139.42 o 
   6  -1   1      176.70      159.89      8.29 o 
   7  -1   1      420.90      381.43     18.34 o 
   8  -1   1     5147.65     4914.70     62.16 o 
   9  -1   1      534.63      602.07     18.13 o 
  10  -1   1      280.75      299.61     24.91 o 
  11  -1   1       91.92      112.47     26.78 o 
  12  -1   1      231.33      240.72     33.22 o 
  13  -1   1       24.58        4.73     34.36 o 
 -13   0   1       63.28      -19.13     47.79 o 
 -12   0   1      245.53      259.18     32.33 o 
 -11   0   1       91.73       84.73     27.21 o 
 -10   0   1       18.99       -6.04     18.14 o 
  -9   0   1        1.81      -11.93     11.93 o 
  -8   0   1     1080.37     1206.63     29.60 o 
  -7   0   1     1230.23     1431.40     31.87 o 
  -6   0   1       13.50        9.30     10.73 o 
  -5   0   1      110.08      185.95     33.32 o 
  -4   0   1       24.59       62.21      9.09 o 
  -3   0   1    19879.49    20499.22    234.72 o 
  -2   0   1     6769.10     6941.61     78.80 o 
  -1   0   1     9179.02     9127.07    619.16 o 
   1   0   1    13873.87    14437.48    197.16 o 
   2   0   1        5.35       -3.66      3.66 o 
   3   0   1     9374.27     9275.02    110.73 o 
   4   0   1      592.07      501.66     13.76 o 
   5   0   1    14161.01    14643.83    170.89 o 
   6   0   1     4080.75     4188.47     59.48 o 
   7   0   1     4705.08     4686.98     66.19 o 
   8   0   1      910.57      968.89     20.18 o 
   9   0   1        2.00       -3.13     11.39 o 
  10   0   1      531.29      499.59     51.15 o 
  11   0   1      203.54      226.87     28.30 o 
  12   0   1      128.13      107.40     30.50 o 
  13   0   1        0.35      -22.41     32.35 o 
 -13   1   1        1.79       33.23     49.50 o 
 -12   1   1      248.76      207.94     32.28 o 
 -11   1   1       49.13       97.01     27.16 o 
 -10   1   1      157.31       81.56     14.96 o 
  -9   1   1       78.35      127.04     22.62 o 
  -8   1   1     1660.00     1648.08     30.10 o 
  -7   1   1     2382.72     2313.18     35.73 o 
  -6   1   1     3717.12     4028.80     54.49 o 
  -5   1   1       43.90       65.54      7.34 o 
  -4   1   1      668.66      504.32     11.61 o 
  -3   1   1       24.20       24.04      3.95 o 
  -2   1   1    10741.99    11286.62    146.89 o 
  -1   1   1     6837.17     6988.70    220.52 o 
   1   1   1     4302.15     4378.99    177.15 o 
   2   1   1     2382.81     2623.87     47.85 o 
   3   1   1     4954.23     5086.23     55.24 o 
   4   1   1     5413.63     5552.97     66.31 o 
   5   1   1      464.04      526.71     11.52 o 
   6   1   1     1118.51     1064.84     19.97 o 
   7   1   1     3121.59     3169.38     46.30 o 
   8   1   1      368.33      377.32     18.59 o 
   9   1   1       53.80        6.98     16.98 o 
  10   1   1        6.02      -23.46     23.46 o 
  11   1   1       42.20       57.92     26.82 o 
  12   1   1       48.82       42.83     30.29 o 
  13   1   1        1.01       -7.24     33.01 o 
 -12   2   1       34.99        9.77     31.15 o 
 -11   2   1      120.43      183.97     28.54 o 
 -10   2   1      857.60      882.33     30.10 o 
  -9   2   1       30.76       25.69     13.63 o 
  -8   2   1        8.49       13.18     11.93 o 
  -7   2   1       21.39       12.23     10.41 o 
  -6   2   1     1077.18     1122.32     21.14 o 
  -5   2   1     4825.11     4815.15     63.27 o 
  -4   2   1      841.87      919.61     16.33 o 
  -3   2   1      218.11      294.09      8.57 o 
  -2   2   1    24609.34    24412.30    284.02 o 
  -1   2   1     5232.72     5282.34     66.61 o 
   0   2   1    21641.27    21799.47    322.80 o 
   1   2   1     1650.65     1521.73     22.71 o 
   2   2   1     3580.04     3408.86     54.90 o 
   3   2   1     2886.42     2944.49     44.02 o 
   4   2   1      351.24      326.90     31.28 o 
   5   2   1     2331.36     2399.82     38.73 o 
   6   2   1      514.18      507.68     17.39 o 
   7   2   1      111.38       77.70     12.59 o 
   8   2   1     2442.93     2504.31     45.04 o 
   9   2   1       15.29        1.91     15.16 o 
  10   2   1       38.45        9.08     17.62 o 
  11   2   1       27.92       45.44     27.60 o 
  12   2   1       14.37       19.19     30.04 o 
  13   2   1       17.03        6.32     33.33 o 
 -12   3   1      144.94      179.99     31.89 o 
 -11   3   1      103.88      111.38     27.93 o 
 -10   3   1       25.27       41.78     16.00 o 
  -9   3   1      759.93      841.63     23.96 o 
  -8   3   1     1267.03     1370.90     27.27 o 
  -7   3   1      319.08      292.81     12.90 o 
  -6   3   1      911.54      947.20     20.89 o 
  -5   3   1        9.01       34.95      7.38 o 
  -4   3   1      239.15      252.08      9.48 o 
  -3   3   1     1688.40     1632.57     20.77 o 
  -2   3   1     4740.89     4670.01     61.00 o 
  -1   3   1     4670.04     4625.77     48.55 o 
   0   3   1     7216.70     7626.08     86.77 o 
   1   3   1    35148.70    34516.81    444.80 o 
   2   3   1     3864.31     3631.13     65.95 o 
   3   3   1     7899.43     8237.68    146.83 o 
   4   3   1     1730.79     1756.79     29.15 o 
   5   3   1      893.91      967.33     20.98 o 
   6   3   1     2002.22     2057.43     35.88 o 
   7   3   1     4453.15     4687.99     89.44 o 
   8   3   1      548.38      492.56     21.59 o 
   9   3   1      164.59      124.89     17.08 o 
  10   3   1     1064.61     1095.34     33.17 o 
  11   3   1      356.25      390.25     31.16 o 
  12   3   1      179.70      158.03     47.03 o 
 -12   4   1       59.77       66.04     31.82 o 
 -11   4   1       44.34       23.04     22.32 o 
 -10   4   1      670.47      718.46     57.66 o 
  -9   4   1      703.52      687.57     33.41 o 
  -8   4   1      301.27      379.31     15.30 o 
  -7   4   1      213.39      181.66     11.94 o 
  -6   4   1     4301.62     4389.58     59.44 o 
  -5   4   1       17.12       38.67      7.76 o 
  -4   4   1      325.45      429.19     12.59 o 
  -3   4   1      532.27      420.80     10.33 o 
  -2   4   1     7587.29     7805.07    100.81 o 
  -1   4   1      129.62      128.46      4.69 o 
   0   4   1    21538.29    21529.98    279.21 o 
   1   4   1      256.00      203.08     10.53 o 
   2   4   1     3426.93     3509.97     64.13 o 
   3   4   1    32782.92    32999.12    515.72 o 
   4   4   1      168.01      167.34     10.26 o 
   5   4   1     3612.69     3521.65     66.88 o 
   6   4   1      249.38      322.17     18.57 o 
   7   4   1     4322.24     4698.35     90.02 o 
   8   4   1      186.44      212.10     19.07 o 
   9   4   1      307.31      280.10     21.47 o 
  10   4   1      205.85      212.26     30.03 o 
  11   4   1      417.15      420.83     42.39 o 
  12   4   1      122.87      113.10     44.92 o 
 -12   5   1       10.84       17.15     31.59 o 
 -11   5   1       56.55       51.13     19.70 o 
 -10   5   1      209.62      147.29     18.62 o 
  -9   5   1        8.98       21.32     18.25 o 
  -8   5   1      135.50       90.07     13.08 o 
  -7   5   1       10.69       21.49     11.89 o 
  -6   5   1        3.03        8.34      9.90 o 
  -5   5   1      270.92      320.41     11.58 o 
  -4   5   1    17264.79    16469.92    206.08 o 
  -3   5   1      100.29       86.03      6.49 o 
  -2   5   1     5141.67     5412.45     81.16 o 
  -1   5   1    15411.99    15447.56    229.76 o 
   0   5   1     9739.41     9327.73    137.94 o 
   1   5   1     2641.55     2777.77     59.43 o 
   2   5   1     1979.94     2099.63     33.79 o 
   3   5   1     8570.13     8464.50    132.04 o 
   4   5   1     9650.80     9755.80    152.09 o 
   5   5   1     1902.93     1880.19     40.39 o 
   6   5   1       93.38      118.29     26.95 o 
   7   5   1     1375.86     1354.41     37.04 o 
   8   5   1      170.12      259.96     21.76 o 
   9   5   1     1313.52     1318.95     41.03 o 
  10   5   1        4.84       -0.25     28.60 o 
  11   5   1        0.46      -33.48     37.85 o 
  12   5   1        1.41      -13.68     40.85 o 
 -12   6   1       86.60      111.18     26.58 o 
 -11   6   1        1.12      -18.30     20.00 o 
 -10   6   1      129.05      132.59     18.85 o 
  -9   6   1      102.56      125.19     19.35 o 
  -8   6   1       22.22       29.27     16.54 o 
  -7   6   1        1.15      -13.94     13.94 o 
  -6   6   1       11.95       34.01     13.02 o 
  -5   6   1        1.11       -2.55     10.87 o 
  -4   6   1      500.96      566.29     17.03 o 
  -3   6   1       51.46       53.59     10.23 o 
  -2   6   1     8785.80     8591.96    127.60 o 
  -1   6   1     2874.32     2838.41     44.59 o 
   0   6   1       69.51      124.34      7.04 o 
   1   6   1       98.89      143.88      9.03 o 
   2   6   1     7575.67     7939.74    142.37 o 
   3   6   1        3.69       12.97      8.85 o 
   4   6   1        1.79       11.95      8.09 o 
   5   6   1     3783.29     3968.75    127.89 o 
   6   6   1     3499.32     3482.81     69.47 o 
   7   6   1        1.32       -0.22     15.65 o 
   8   6   1      660.81      661.56     31.92 o 
   9   6   1      202.91      180.56     23.08 o 
  10   6   1      619.91      683.81     34.36 o 
  11   6   1       54.01       49.67     38.27 o 
  12   6   1      113.19      144.92     46.96 o 
 -12   7   1        9.86       18.17     61.56 o 
 -11   7   1       46.58       52.20     21.53 o 
 -10   7   1      253.91      302.84     21.33 o 
  -9   7   1       61.44       98.67     20.06 o 
  -8   7   1      923.16      991.40     29.58 o 
  -7   7   1      484.73      468.58     23.70 o 
  -6   7   1      648.20      853.68     25.28 o 
  -5   7   1     1310.47     1368.83     28.63 o 
  -4   7   1       29.86       17.30     10.13 o 
  -3   7   1      386.38      381.56     18.41 o 
  -2   7   1      284.28      297.36     12.21 o 
  -1   7   1     1483.77     1516.88     27.03 o 
   0   7   1     1796.92     1897.62     31.99 o 
   1   7   1     1920.26     1934.00     39.31 o 
   2   7   1        0.41        8.38      9.59 o 
   3   7   1     2258.98     2363.84     41.17 o 
   4   7   1       11.15       -1.41      9.58 o 
   5   7   1       77.12       84.20     11.88 o 
   6   7   1      121.09      114.27     16.85 o 
   7   7   1      959.45      991.08     33.80 o 
   8   7   1      196.91      132.17     21.59 o 
   9   7   1       64.47       51.34     28.12 o 
  10   7   1       70.67       69.22     25.50 o 
  11   7   1       19.38        6.90     41.10 o 
 -11   8   1      280.05      280.48     23.40 o 
 -10   8   1       40.01        0.55     19.51 o 
  -9   8   1      258.34      335.70     22.26 o 
  -8   8   1       97.59      108.20     18.41 o 
  -7   8   1        3.11       -1.38     16.03 o 
  -6   8   1     3335.49     3104.42     52.60 o 
  -5   8   1      267.88      367.10     15.68 o 
  -4   8   1     1664.58     1627.55     30.70 o 
  -3   8   1     5328.98     5214.71     80.14 o 
  -2   8   1       74.65       61.04      8.35 o 
  -1   8   1      132.86      143.94      8.66 o 
   0   8   1     5652.72     5607.03     88.94 o 
   1   8   1       88.08       75.25      8.18 o 
   2   8   1      144.05      146.39     10.84 o 
   3   8   1      440.57      369.84     13.93 o 
   4   8   1     2821.57     2897.37     50.85 o 
   5   8   1      554.80      628.69     21.49 o 
   6   8   1      152.08      150.59     18.81 o 
   7   8   1        9.90       -2.28     19.23 o 
   8   8   1      262.13      283.66     24.56 o 
   9   8   1      198.59      180.41     24.41 o 
  10   8   1       45.08       84.10     27.12 o 
  11   8   1       16.55      -20.55     41.26 o 
 -11   9   1        3.87        1.32     22.17 o 
 -10   9   1       80.96       87.06     21.10 o 
  -9   9   1       87.87       85.37     19.03 o 
  -8   9   1        2.23       26.97     18.41 o 
  -7   9   1      445.01      455.13     20.37 o 
  -6   9   1     1128.87      993.37     27.90 o 
  -5   9   1       62.25       35.18     13.86 o 
  -4   9   1       28.76       20.32     11.89 o 
  -3   9   1      772.14      799.51     26.87 o 
  -2   9   1     3201.29     2851.25     57.52 o 
  -1   9   1      215.39      191.14     17.97 o 
   0   9   1     1510.75     1541.91     35.82 o 
   1   9   1     2016.07     1922.75     41.70 o 
   2   9   1     7401.93     7284.96    116.16 o 
   3   9   1       26.32       35.69     12.04 o 
   4   9   1       25.18       35.16     12.74 o 
   5   9   1      704.53      765.25     23.48 o 
   6   9   1     4016.55     4442.59    143.71 o 
   7   9   1        9.82       10.88     21.21 o 
   8   9   1       18.12        8.63     23.10 o 
   9   9   1      451.28      468.61     29.52 o 
  10   9   1      890.02     1010.02     46.96 o 
  11   9   1        3.09      -33.19     45.01 o 
 -10  10   1      155.82      131.35     21.42 o 
  -9  10   1        2.56      -11.22     19.40 o 
  -8  10   1       23.02       64.57     18.26 o 
  -7  10   1      306.24      317.98     19.84 o 
  -6  10   1       35.60       30.99     15.73 o 
  -5  10   1        1.61       26.61     17.17 o 
  -4  10   1     2357.17     2434.08     58.78 o 
  -3  10   1       91.80       92.25     12.35 o 
  -2  10   1      916.96      835.78     28.02 o 
  -1  10   1     1009.37      923.02     28.41 o 
   0  10   1     3379.28     3308.79     89.47 o 
   1  10   1      167.29      175.83     13.65 o 
   2  10   1     2552.56     2462.91     45.28 o 
   3  10   1       71.08      108.37     13.94 o 
   4  10   1     2204.50     2269.27     43.76 o 
   5  10   1      122.97      111.96     15.14 o 
   6  10   1      751.81      861.51     34.51 o 
   7  10   1        2.69      -22.13     22.13 o 
   8  10   1      754.63      794.59     38.24 o 
   9  10   1       29.33       10.16     26.00 o 
  10  10   1        0.14      -27.50     27.50 o 
 -10  11   1       83.41       78.47     21.79 o 
  -9  11   1       80.19      109.31     22.39 o 
  -8  11   1      165.40      154.55     19.47 o 
  -7  11   1       17.56        3.34     16.54 o 
  -6  11   1      201.46      218.38     17.84 o 
  -5  11   1      122.38      110.46     15.83 o 
  -4  11   1       74.09      100.11     14.77 o 
  -3  11   1      324.12      350.59     15.96 o 
  -2  11   1     1247.46     1327.76     56.62 o 
  -1  11   1      194.06      181.05     17.78 o 
   0  11   1       16.56       38.32     14.16 o 
   1  11   1       66.21       47.59     14.22 o 
   2  11   1     2041.12     2035.45     51.95 o 
   3  11   1       35.98       44.32     14.79 o 
   4  11   1       37.43       22.37     15.28 o 
   5  11   1        1.86       11.49     16.07 o 
   6  11   1      174.07      157.31     23.88 o 
   7  11   1        7.95       -5.16     24.28 o 
   8  11   1       28.57        6.47     26.74 o 
   9  11   1      163.04      179.30     32.26 o 
  10  11   1       14.25      -24.29     41.43 o 
  -9  12   1        9.57       31.18     35.92 o 
  -8  12   1      484.81      450.98     24.02 o 
  -7  12   1       91.79      160.86     20.98 o 
  -6  12   1       59.87       38.62     16.07 o 
  -5  12   1      155.34      146.52     15.20 o 
  -4  12   1      427.50      348.22     19.04 o 
  -3  12   1      105.84       81.72     14.34 o 
  -2  12   1       69.01       81.99     12.67 o 
  -1  12   1       72.41       45.58     21.99 o 
   0  12   1      671.48      648.61     25.91 o 
   1  12   1      204.63      166.55     16.95 o 
   2  12   1      475.13      427.91     20.59 o 
   3  12   1       37.83       49.65     16.63 o 
   4  12   1      703.28      762.97     28.52 o 
   5  12   1      235.02      253.50     30.50 o 
   6  12   1      333.94      304.59     26.86 o 
   7  12   1       80.85       83.24     34.32 o 
   8  12   1       50.68       20.96     28.43 o 
   9  12   1        2.84      -29.54     29.54 o 
  -8  13   1        1.10       20.13     29.16 o 
  -7  13   1       40.68       75.57     26.91 o 
  -6  13   1      373.72      426.96     30.65 o 
  -5  13   1      385.53      358.49     25.33 o 
  -4  13   1      155.73      162.27     22.28 o 
  -3  13   1       33.92       35.15     19.59 o 
  -2  13   1       17.93       47.31     18.83 o 
  -1  13   1        6.71       12.01     11.84 o 
   0  13   1       26.22        8.23     17.25 o 
   1  13   1       25.46       12.23     17.29 o 
   2  13   1       14.24       31.97     18.08 o 
   3  13   1      398.72      341.59     21.63 o 
   4  13   1      489.77      495.99     24.42 o 
   5  13   1       17.00       33.57     32.45 o 
   6  13   1       86.19       60.59     27.23 o 
   7  13   1        0.54      -14.09     28.28 o 
   8  13   1      362.76      368.29     33.64 o 
  -7  14   1       26.31       31.60     29.07 o 
  -6  14   1       12.12       37.16     26.72 o 
  -5  14   1       37.83       73.81     27.33 o 
  -4  14   1      196.96      205.30     25.22 o 
  -3  14   1      141.79      130.54     23.36 o 
  -2  14   1      500.09      495.78     25.60 o 
  -1  14   1      178.80      246.71     22.49 o 
   0  14   1        0.12       -5.89     19.42 o 
   1  14   1      105.59       65.60     19.99 o 
   2  14   1      574.81      617.60     32.59 o 
   3  14   1       75.09      100.68     21.37 o 
   4  14   1      130.45      162.81     22.37 o 
   5  14   1      171.70      113.39     27.96 o 
   6  14   1      259.39      257.70     30.59 o 
   7  14   1        0.25      -13.85     47.06 o 
  -6  15   1        5.77       54.09     31.57 o 
  -5  15   1        0.13       30.90     28.13 o 
  -4  15   1       83.42       79.28     26.43 o 
  -3  15   1       59.37       48.34     25.46 o 
  -2  15   1       10.11        8.10     23.53 o 
  -1  15   1      186.42      210.57     24.45 o 
   0  15   1      424.67      461.12     26.61 o 
   1  15   1      385.91      326.61     25.45 o 
   2  15   1       18.16       39.02     21.87 o 
   3  15   1       50.15       50.40     23.10 o 
   4  15   1      508.80      528.64     37.19 o 
   5  15   1      144.91      145.83     30.97 o 
   6  15   1        0.14        4.51     31.57 o 
  -5  16   1       55.48       93.17     47.04 o 
  -4  16   1        0.36        4.76     28.24 o 
  -3  16   1       69.64       57.56     41.33 o 
  -2  16   1      145.60      132.79     26.60 o 
  -1  16   1       14.14       42.99     25.33 o 
   0  16   1        7.88       -4.11     24.23 o 
   1  16   1       72.83       62.41     25.05 o 
   2  16   1       78.82       72.07     25.34 o 
   3  16   1      108.10      112.63     27.77 o 
   4  16   1       35.41       41.08     31.42 o 
  -2  17   1       27.62       -5.99     45.46 o 
  -1  17   1       20.27        6.79     27.44 o 
   0  17   1       52.55       58.05     27.90 o 
   1  17   1        8.61      -16.11     27.04 o 
  -3 -15   2       29.55       52.13     31.51 o 
  -2 -15   2       12.89       20.69     26.24 o 
  -1 -15   2        2.40        3.57     26.08 o 
   0 -15   2      342.72      371.64     29.13 o 
   1 -15   2        4.32        9.21     32.81 o 
   2 -15   2        8.41       35.10     28.42 o 
   3 -15   2       19.75       44.62     28.96 o 
   4 -15   2      434.46      429.52     45.97 o 
  -5 -14   2       88.69      101.89     31.60 o 
  -4 -14   2       52.15       81.19     35.59 o 
  -3 -14   2        8.58       13.20     24.48 o 
  -2 -14   2      145.98      124.86     24.66 o 
  -1 -14   2       21.15       37.78     22.99 o 
   0 -14   2        2.48       15.27     23.28 o 
   1 -14   2        2.88       27.32     23.95 o 
   2 -14   2       82.64      119.18     25.35 o 
   3 -14   2        4.56       25.03     25.59 o 
   4 -14   2      100.76       85.95     27.77 o 
   5 -14   2       10.52       22.13     41.19 o 
   6 -14   2      143.49      171.27     33.35 o 
  -7 -13   2        0.00      -38.10     45.05 o 
  -6 -13   2        7.55      -27.90     35.13 o 
  -5 -13   2       40.23       16.54     28.72 o 
  -4 -13   2      137.95      194.51     34.28 o 
  -3 -13   2       55.52       68.80     21.07 o 
  -2 -13   2       72.86       61.53     20.77 o 
  -1 -13   2       43.75       63.64     20.44 o 
   0 -13   2       23.79       37.85     20.63 o 
   1 -13   2      149.66      171.07     22.53 o 
   2 -13   2      178.92      176.41     22.51 o 
   3 -13   2       39.35       78.93     22.72 o 
   4 -13   2      154.26      176.18     25.62 o 
   5 -13   2        2.53       42.04     26.06 o 
   6 -13   2      403.73      368.66     40.25 o 
   7 -13   2       25.62       52.90     33.26 o 
  -8 -12   2       22.08        8.22     32.34 o 
  -7 -12   2        1.90      -26.43     30.77 o 
  -6 -12   2      396.45      329.43     31.93 o 
  -5 -12   2       13.76       32.11     32.06 o 
  -4 -12   2       52.64       72.84     20.66 o 
  -3 -12   2      399.06      406.47     22.86 o 
  -2 -12   2      285.78      357.83     21.87 o 
  -1 -12   2       82.47       82.98     18.35 o 
   0 -12   2     1122.55     1129.37     32.94 o 
   1 -12   2       53.55       51.02     17.97 o 
   2 -12   2        6.93       28.20     18.34 o 
   3 -12   2       36.59       42.38     20.31 o 
   4 -12   2      463.58      433.38     25.82 o 
   5 -12   2       87.47       94.04     28.90 o 
   6 -12   2      130.94      182.40     28.12 o 
   7 -12   2        1.52       15.40     28.06 o 
   8 -12   2      287.98      238.31     33.25 o 
  -9 -11   2      100.06       89.02     45.88 o 
  -8 -11   2       18.10      -30.16     45.32 o 
  -7 -11   2      158.68      133.69     31.30 o 
  -6 -11   2       11.74        8.38     25.89 o 
  -5 -11   2       23.13       51.46     33.27 o 
  -4 -11   2        2.72       19.89     18.99 o 
  -3 -11   2      345.73      346.84     26.13 o 
  -2 -11   2      114.48      116.74     17.14 o 
  -1 -11   2       95.67      101.86     16.74 o 
   0 -11   2       21.44       23.27     15.48 o 
   1 -11   2      545.02      548.68     38.39 o 
   2 -11   2     1977.31     2100.80     44.33 o 
   3 -11   2      672.42      825.44     29.83 o 
   4 -11   2       98.45      145.62     19.95 o 
   5 -11   2      406.79      412.39     25.01 o 
   6 -11   2      247.78      289.81     25.87 o 
   7 -11   2      478.99      525.38     31.10 o 
   8 -11   2      149.03      159.81     30.12 o 
   9 -11   2        2.48       11.48     31.85 o 
  -9 -10   2        8.89      -21.22     29.45 o 
  -8 -10   2      144.05      162.44     29.62 o 
  -7 -10   2       25.15        4.46     25.03 o 
  -6 -10   2      214.88      274.90     25.68 o 
  -5 -10   2       35.44       52.91     26.45 o 
  -4 -10   2      280.71      286.57     19.22 o 
  -3 -10   2       62.49       84.50     16.23 o 
  -2 -10   2       43.19       32.49     14.87 o 
  -1 -10   2      678.96      671.75     23.43 o 
   0 -10   2       59.97       59.22     13.67 o 
   1 -10   2      339.92      337.92     18.68 o 
   2 -10   2        2.45       41.61     14.29 o 
   3 -10   2      822.85      856.35     27.70 o 
   4 -10   2      730.12      785.15     29.49 o 
   5 -10   2        0.86        7.58     18.55 o 
   6 -10   2       81.84       90.82     21.72 o 
   7 -10   2      512.07      550.29     52.59 o 
   8 -10   2       19.34      -19.19     27.95 o 
   9 -10   2      417.26      452.62     34.02 o 
  10 -10   2       26.30       24.35     32.01 o 
 -10  -9   2      398.67      349.24     33.82 o 
  -9  -9   2       59.24       37.40     27.46 o 
  -8  -9   2       34.64       25.40     26.22 o 
  -7  -9   2       12.18       -3.68     23.17 o 
  -6  -9   2     1795.77     1936.74     61.85 o 
  -5  -9   2      386.39      349.82     19.38 o 
  -4  -9   2      500.62      536.56     24.12 o 
  -3  -9   2        2.45        0.31     13.58 o 
  -2  -9   2     1639.76     1696.65     38.51 o 
  -1  -9   2      989.90      996.82     22.04 o 
   0  -9   2      289.98      290.96     12.30 o 
   1  -9   2        5.57        7.07      9.76 o 
   2  -9   2      575.07      546.20     17.99 o 
   3  -9   2      532.38      539.22     22.17 o 
   4  -9   2      293.53      243.76     22.51 o 
   5  -9   2        0.72       28.22     16.52 o 
   6  -9   2       26.19       33.27     24.28 o 
   7  -9   2      350.65      393.39     25.91 o 
   8  -9   2      820.15      705.44     35.58 o 
   9  -9   2       35.36       33.81     27.21 o 
  10  -9   2        6.28       26.89     29.51 o 
 -10  -8   2       87.47       85.19     29.64 o 
  -9  -8   2      251.78      284.25     38.87 o 
  -8  -8   2       86.20       68.85     24.42 o 
  -7  -8   2       11.34       -2.40     21.92 o 
  -6  -8   2      254.27      275.66     21.91 o 
  -5  -8   2      421.11      432.61     19.37 o 
  -4  -8   2     1004.05     1111.86     28.74 o 
  -3  -8   2      137.96      189.57     13.86 o 
  -2  -8   2      308.71      315.63     14.26 o 
  -1  -8   2       39.22       31.65      8.76 o 
   0  -8   2     2209.48     2175.38     33.69 o 
   1  -8   2      174.61      156.03      9.42 o 
   2  -8   2     2501.23     2509.87     38.45 o 
   3  -8   2      661.08      677.52     20.29 o 
   4  -8   2        8.00       38.52     13.94 o 
   5  -8   2      474.24      526.64     26.63 o 
   6  -8   2      432.40      520.61     28.49 o 
   7  -8   2      237.79      225.80     22.31 o 
   8  -8   2       58.18       87.74     24.07 o 
   9  -8   2      213.90      196.87     27.08 o 
  10  -8   2      790.82      700.15     46.20 o 
  11  -8   2        5.53        3.67     32.17 o 
 -11  -7   2       12.26        4.89     29.14 o 
 -10  -7   2      339.82      390.52     31.83 o 
  -9  -7   2      388.43      376.05     28.08 o 
  -8  -7   2       26.10        4.56     23.86 o 
  -7  -7   2        6.29      -15.05     19.71 o 
  -6  -7   2     1287.83     1212.11     37.58 o 
  -5  -7   2      581.34      479.49     21.47 o 
  -4  -7   2      330.88      384.37     17.80 o 
  -3  -7   2        9.24        9.38     10.96 o 
  -2  -7   2       38.62       74.67     17.40 o 
  -1  -7   2      976.79     1071.94     19.93 o 
   0  -7   2      154.80      153.15      8.13 o 
   1  -7   2      432.30      470.66     13.41 o 
   2  -7   2     1397.04     1369.02     23.46 o 
   3  -7   2    12612.34    12395.99    166.71 o 
   4  -7   2       97.16      127.42     11.03 o 
   5  -7   2     2962.61     3137.24     56.89 o 
   6  -7   2      203.78      148.85     16.26 o 
   7  -7   2      360.12      321.95     17.80 o 
   8  -7   2      258.87      345.97     20.99 o 
   9  -7   2      806.79      913.83     27.73 o 
  10  -7   2       82.87      106.77     17.31 o 
  11  -7   2      454.08      450.30     33.01 o 
 -11  -6   2       68.20       59.64     29.70 o 
 -10  -6   2       66.37       89.41     26.90 o 
  -9  -6   2        2.94       13.13     23.16 o 
  -8  -6   2     1490.11     1633.33     45.96 o 
  -7  -6   2      741.20      607.16     30.77 o 
  -6  -6   2      571.57      600.61     27.95 o 
  -5  -6   2      165.50      183.05     16.38 o 
  -4  -6   2     4202.98     4152.65     86.29 o 
  -3  -6   2       79.90       75.62      9.98 o 
  -2  -6   2      230.93      276.50     12.80 o 
  -1  -6   2    10454.49    10746.16    143.91 o 
   0  -6   2     3084.77     3036.25     42.77 o 
   1  -6   2      387.02      316.26     10.60 o 
   2  -6   2      309.68      311.68     10.97 o 
   3  -6   2     1030.21     1058.21     19.85 o 
   4  -6   2     3242.01     3142.71     46.63 o 
   5  -6   2     8607.71     8697.17    101.15 o 
   6  -6   2      183.51      170.87     11.19 o 
   7  -6   2     2377.47     2299.01     38.10 o 
   8  -6   2        3.57      -13.65     13.65 o 
   9  -6   2      535.42      600.17     24.31 o 
  10  -6   2        6.88       10.71     17.24 o 
  11  -6   2      120.97      160.23     20.06 o 
  12  -6   2       18.75       20.11     27.07 o 
 -12  -5   2        7.20      -43.67     43.67 o 
 -11  -5   2       97.55       79.57     28.66 o 
 -10  -5   2       40.73       32.12     25.07 o 
  -9  -5   2      367.99      354.54     26.05 o 
  -8  -5   2       75.95       58.38     20.25 o 
  -7  -5   2       51.75       32.67     17.68 o 
  -6  -5   2       60.07       18.79     15.52 o 
  -5  -5   2     1418.63     1588.28     37.36 o 
  -4  -5   2      640.94      786.40     22.57 o 
  -3  -5   2       36.62       44.18      8.66 o 
  -2  -5   2     1381.28     1194.70     23.09 o 
  -1  -5   2      365.70      368.20     11.13 o 
   0  -5   2      949.49     1086.78     18.54 o 
   1  -5   2    10572.08    10041.88    134.60 o 
   2  -5   2     2698.65     2537.82     36.04 o 
   3  -5   2       40.33       51.74      6.65 o 
   4  -5   2      371.25      364.54     14.45 o 
   5  -5   2      925.61      915.15     18.09 o 
   6  -5   2     5944.98     5981.10     81.74 o 
   7  -5   2      884.27      954.80     22.95 o 
   8  -5   2      160.51      152.67     14.65 o 
   9  -5   2      409.31      388.54     23.45 o 
  10  -5   2      228.75      238.91     18.88 o 
  11  -5   2        6.15       19.89     19.36 o 
  12  -5   2       13.39      -23.64     23.64 o 
 -12  -4   2       60.19       -4.37     43.80 o 
 -11  -4   2        1.30      -26.30     26.30 o 
 -10  -4   2      512.22      475.50     40.77 o 
  -9  -4   2      165.68      144.36     23.13 o 
  -8  -4   2      271.83      184.75     20.81 o 
  -7  -4   2      358.42      318.89     19.38 o 
  -6  -4   2       90.46      116.26     14.81 o 
  -5  -4   2      139.62      122.16     18.59 o 
  -4  -4   2       16.08       50.02     27.10 o 
  -3  -4   2     7545.83     8015.09    124.58 o 
  -2  -4   2       48.70       55.26      6.71 o 
  -1  -4   2      413.96      385.36      9.55 o 
   0  -4   2     2896.10     2767.41     91.07 o 
   1  -4   2     2899.45     2933.04     61.89 o 
   2  -4   2     3173.00     3307.20     45.47 o 
   3  -4   2       50.62       29.88      5.71 o 
   4  -4   2      605.69      731.51     13.15 o 
   5  -4   2      121.73      149.83      7.97 o 
   6  -4   2      103.50       91.02     10.28 o 
   7  -4   2      233.55      216.33     17.97 o 
   8  -4   2     1765.88     1892.25     34.09 o 
   9  -4   2      255.05      275.73     16.91 o 
  10  -4   2       90.69      136.86     17.70 o 
  11  -4   2       72.68       67.59     19.33 o 
  12  -4   2      404.08      424.71     30.94 o 
 -12  -3   2      101.81       76.66     43.80 o 
 -11  -3   2      595.32      543.04     32.92 o 
 -10  -3   2      349.56      358.82     28.87 o 
  -9  -3   2       66.07       57.25     21.11 o 
  -8  -3   2     2352.94     2493.60     56.30 o 
  -7  -3   2     1502.32     1492.96     37.92 o 
  -6  -3   2      233.51      154.56     15.30 o 
  -5  -3   2        7.56       35.75     11.70 o 
  -4  -3   2     5388.35     5089.83     93.21 o 
  -3  -3   2     5836.34     5782.67    131.65 o 
  -2  -3   2     2118.57     2265.97     37.11 o 
  -1  -3   2      116.13      129.95      5.33 o 
   0  -3   2     8919.46     9234.21    223.22 o 
   1  -3   2     1528.54     1504.87     30.87 o 
   2  -3   2       90.76      102.42      6.98 o 
   3  -3   2      268.45      353.18      7.59 o 
   4  -3   2     3413.09     3417.54     41.92 o 
   5  -3   2     3365.14     3319.15     37.40 o 
   6  -3   2       74.18       78.80      9.77 o 
   7  -3   2     1799.08     1757.97     30.63 o 
   8  -3   2      431.00      467.16     18.04 o 
   9  -3   2      839.92      790.59     24.39 o 
  10  -3   2      380.27      384.41     20.72 o 
  11  -3   2        2.94        8.35     18.43 o 
  12  -3   2       80.73      101.48     24.73 o 
 -12  -2   2       80.31       40.14     42.59 o 
 -11  -2   2      592.13      534.73     66.00 o 
 -10  -2   2        0.72      -12.00     19.01 o 
  -9  -2   2      425.80      376.81     36.27 o 
  -8  -2   2       15.79       55.30     14.90 o 
  -7  -2   2     3789.02     3987.20     63.30 o 
  -6  -2   2       54.46       79.63     11.56 o 
  -5  -2   2      937.17     1029.66     27.18 o 
  -4  -2   2     1478.82     1434.38     41.87 o 
  -3  -2   2     1295.08     1207.07     25.73 o 
  -2  -2   2     7240.33     7328.08    113.63 o 
  -1  -2   2     8212.03     8437.08    267.14 o 
   0  -2   2     6069.01     6786.89    216.16 o 
   1  -2   2     8967.07     9922.05    312.98 o 
   2  -2   2    36381.55    35520.31   1043.80 o 
   3  -2   2     3798.99     4001.85     47.75 o 
   4  -2   2     2842.67     2956.25     30.36 o 
   5  -2   2     6465.04     6608.03     71.93 o 
   6  -2   2    11163.68    11159.35    131.61 o 
   7  -2   2     1025.39     1083.47     23.17 o 
   8  -2   2      477.46      471.48     17.43 o 
   9  -2   2     1775.89     1839.83     38.87 o 
  10  -2   2      553.49      467.54     23.11 o 
  11  -2   2      338.26      333.77     23.96 o 
  12  -2   2       16.42       19.56     50.66 o 
 -12  -1   2      195.11      186.62     32.14 o 
 -11  -1   2       21.48       14.50     21.06 o 
 -10  -1   2      541.78      410.97     22.79 o 
  -9  -1   2       19.98       -3.88     16.65 o 
  -8  -1   2        1.69       14.75     14.66 o 
  -7  -1   2       14.70       31.27     12.81 o 
  -6  -1   2      678.24      626.75     19.12 o 
  -5  -1   2     5296.05     5587.61     82.61 o 
  -4  -1   2     4367.32     4620.97     60.11 o 
  -3  -1   2     2373.01     2376.47     36.19 o 
  -2  -1   2     5022.86     4845.28     86.83 o 
  -1  -1   2      643.55      722.87     31.14 o 
   0  -1   2     9784.97    10110.47    322.96 o 
   1  -1   2     1313.72     1356.40     47.02 o 
   2  -1   2    27719.99    27947.12    513.12 o 
   3  -1   2     1237.41     1212.28     13.24 o 
   4  -1   2    11642.08    11511.65    138.55 o 
   5  -1   2     3440.03     3629.82     45.07 o 
   6  -1   2        3.67       11.96     11.02 o 
   7  -1   2      739.98      675.00     18.31 o 
   8  -1   2     6373.39     6560.11     90.41 o 
   9  -1   2       16.67       25.01     13.95 o 
  10  -1   2      161.70      143.57     18.80 o 
  11  -1   2      436.14      509.41     37.48 o 
  12  -1   2      501.88      489.61     44.39 o 
  13  -1   2      111.31       75.30     33.54 o 
 -12   0   2      566.39      598.69     36.41 o 
 -11   0   2       66.77       53.55     27.06 o 
 -10   0   2      286.89      271.69     20.58 o 
  -9   0   2      216.92      244.32     18.54 o 
  -8   0   2     1449.97     1296.04     30.31 o 
  -7   0   2      894.38     1060.51     26.24 o 
  -6   0   2     1314.84     1271.08     26.18 o 
  -5   0   2      181.92      205.65     38.29 o 
  -4   0   2      695.97      760.01     20.76 o 
  -3   0   2     2386.57     2353.62     31.50 o 
  -2   0   2    24985.00    24454.43    363.29 o 
  -1   0   2     7591.92     7723.17    239.55 o 
   0   0   2       31.84       22.36      6.09 o 
   1   0   2      469.28      468.65     14.87 o 
   2   0   2    10412.43    10275.38    106.01 o 
   3   0   2        4.76        0.58      3.24 o 
   4   0   2    18885.32    18657.60    218.86 o 
   5   0   2      179.38      154.86      8.03 o 
   6   0   2     4676.64     4901.92     60.10 o 
   7   0   2      679.18      619.33     15.97 o 
   8   0   2      137.67      116.50     10.17 o 
   9   0   2      279.46      301.95     18.44 o 
  10   0   2      342.62      455.30     27.64 o 
  11   0   2        6.90       12.69     26.89 o 
  12   0   2       28.54       44.12     30.48 o 
  13   0   2       17.92      -19.62     33.58 o 
 -12   1   2       58.12       40.15     30.96 o 
 -11   1   2      233.75      256.10     29.64 o 
 -10   1   2        0.11      -17.08     18.12 o 
  -9   1   2        7.14      -15.42     16.13 o 
  -8   1   2      294.45      254.66     16.33 o 
  -7   1   2     1159.87     1049.93     26.18 o 
  -6   1   2      911.29      925.71     20.59 o 
  -5   1   2     2427.44     2480.71     35.01 o 
  -4   1   2       15.23       15.90      5.65 o 
  -3   1   2      689.34      753.23     13.15 o 
  -2   1   2     2793.55     2933.78     84.47 o 
  -1   1   2      384.79      401.98      5.94 o 
   0   1   2    18508.87    20338.72    497.03 o 
   1   1   2     3121.81     3174.46     40.93 o 
   2   1   2    18997.82    19378.53    195.23 o 
   3   1   2      703.98      807.78     10.33 o 
   4   1   2     3792.53     3604.21     40.20 o 
   5   1   2     4894.48     5061.02     61.27 o 
   6   1   2      901.37     1039.11     18.64 o 
   7   1   2        7.67       23.40      7.97 o 
   8   1   2     1332.84     1229.70     24.87 o 
   9   1   2       60.70       95.69     14.89 o 
  10   1   2       23.06       15.98     23.00 o 
  11   1   2      109.05      127.89     37.89 o 
  12   1   2       11.19        3.67     30.87 o 
  13   1   2        3.17       -9.69     33.81 o 
 -12   2   2        7.33        3.69     30.84 o 
 -11   2   2      187.86      234.79     35.21 o 
 -10   2   2      730.98      779.00     33.76 o 
  -9   2   2      911.43     1083.35     31.41 o 
  -8   2   2      377.57      269.03     13.71 o 
  -7   2   2      245.64      167.04     11.70 o 
  -6   2   2     2700.44     2629.85     38.08 o 
  -5   2   2     9345.61     9432.08    140.40 o 
  -4   2   2     1822.13     1790.28     26.05 o 
  -3   2   2      659.76      571.41     11.41 o 
  -2   2   2     1461.59     1512.56     21.37 o 
  -1   2   2     1538.06     1473.02     29.25 o 
   0   2   2      116.75      109.16      4.14 o 
   1   2   2     1195.61     1226.82     35.53 o 
   2   2   2       19.04       35.09      6.12 o 
   3   2   2      361.42      444.07     18.84 o 
   4   2   2     9242.92     8848.62    157.35 o 
   5   2   2      782.84     1028.54     18.46 o 
   6   2   2        8.42       27.31      7.41 o 
   7   2   2     2195.13     2057.60     37.26 o 
   8   2   2     6074.38     6136.33     93.56 o 
   9   2   2        0.79       19.81     20.63 o 
  10   2   2       26.88       37.00     24.67 o 
  11   2   2      604.82      718.41     50.51 o 
  12   2   2      518.78      533.46     35.55 o 
  13   2   2      121.04      108.08     34.25 o 
 -12   3   2      684.28      562.94     36.93 o 
 -11   3   2        7.72       -9.96     27.02 o 
 -10   3   2       41.36       75.04     44.69 o 
  -9   3   2      526.49      627.01     22.92 o 
  -8   3   2     1949.75     1961.09     33.78 o 
  -7   3   2        6.94       19.65     10.99 o 
  -6   3   2      155.61      194.26     13.09 o 
  -5   3   2     2964.91     3036.14     42.18 o 
  -4   3   2     7621.81     7460.65     94.98 o 
  -3   3   2    10527.05    11162.70    164.59 o 
  -2   3   2    10415.88    10703.94    138.32 o 
  -1   3   2     3036.04     2769.31     32.93 o 
   0   3   2    15037.66    14927.04    194.61 o 
   1   3   2      123.79      132.68      6.15 o 
   2   3   2     2349.65     2409.56     37.09 o 
   3   3   2      172.23      256.15      8.29 o 
   4   3   2     4432.53     4539.84     67.32 o 
   5   3   2     3144.50     3160.28     49.47 o 
   6   3   2     6146.32     6474.81     96.31 o 
   7   3   2      605.98      732.44     28.28 o 
   8   3   2     1953.12     1910.18     37.74 o 
   9   3   2      133.66      155.37     16.69 o 
  10   3   2      751.41      843.03     41.96 o 
  11   3   2       13.88       31.88     27.26 o 
  12   3   2       21.70        4.35     31.72 o 
 -12   4   2        4.26       12.72     31.54 o 
 -11   4   2       53.18       41.11     38.71 o 
 -10   4   2     1072.94      927.67     32.82 o 
  -9   4   2      252.32      252.39     18.49 o 
  -8   4   2      177.39      209.98     18.51 o 
  -7   4   2     1055.37     1011.16     23.05 o 
  -6   4   2      425.59      375.30     13.14 o 
  -5   4   2       61.85       85.06      8.75 o 
  -4   4   2     2709.46     2632.90     42.82 o 
  -3   4   2     1512.17     1761.63     29.58 o 
  -2   4   2    11348.41    11213.30    166.48 o 
  -1   4   2     7660.36     7694.70     99.19 o 
   0   4   2    16856.30    16773.45    218.44 o 
   1   4   2    14632.87    14788.30    221.62 o 
   2   4   2     1941.04     2155.02     40.87 o 
   3   4   2       32.31       45.44      7.44 o 
   4   4   2    19639.64    20235.79    358.89 o 
   5   4   2     6082.11     6414.30    116.76 o 
   6   4   2       61.26       55.47     11.20 o 
   7   4   2      399.05      360.90     16.14 o 
   8   4   2     2020.58     2093.98     40.46 o 
   9   4   2       57.75       30.01     16.29 o 
  10   4   2      246.18      168.22     26.28 o 
  11   4   2       88.73      136.94     37.15 o 
  12   4   2      217.11      255.24     43.47 o 
 -12   5   2       76.90      104.20     33.76 o 
 -11   5   2      124.26       77.26     23.53 o 
 -10   5   2      139.11      183.82     21.26 o 
  -9   5   2      469.82      457.51     41.85 o 
  -8   5   2      760.48      742.73     22.70 o 
  -7   5   2      230.50      221.78     14.34 o 
  -6   5   2      313.94      291.92     13.46 o 
  -5   5   2       70.66       56.58      8.94 o 
  -4   5   2     2854.38     2954.86     47.83 o 
  -3   5   2      498.66      481.71     16.53 o 
  -2   5   2     7209.51     7605.67    112.98 o 
  -1   5   2      466.72      402.59      9.84 o 
   0   5   2      819.85      746.57     13.03 o 
   1   5   2     7606.15     7572.04    112.01 o 
   2   5   2     4949.31     4981.41     90.31 o 
   3   5   2     1507.63     1638.37     39.91 o 
   4   5   2       34.23       24.55      6.16 o 
   5   5   2        9.42       14.79     10.73 o 
   6   5   2     5517.74     5558.92    103.69 o 
   7   5   2     3762.14     3870.44     76.34 o 
   8   5   2       63.40       37.93     16.62 o 
   9   5   2      148.96       84.28     20.25 o 
  10   5   2     1560.54     1627.40    117.36 o 
  11   5   2      223.39      186.57     38.77 o 
  12   5   2       45.83       12.69     41.10 o 
 -12   6   2      204.53      225.17     46.15 o 
 -11   6   2       16.04      -12.69     23.76 o 
 -10   6   2        8.89       15.26     21.09 o 
  -9   6   2      256.57      271.14     27.62 o 
  -8   6   2     3059.83     3289.05     57.06 o 
  -7   6   2      458.08      405.29     16.18 o 
  -6   6   2      171.17      198.37     12.20 o 
  -5   6   2       22.75       37.97      9.25 o 
  -4   6   2     1700.43     1682.08     30.78 o 
  -3   6   2      793.20      755.96     20.03 o 
  -2   6   2      389.60      311.14     15.19 o 
  -1   6   2        6.70       13.82      5.91 o 
   0   6   2       23.02       27.69      6.05 o 
   1   6   2     2076.59     2143.61     34.69 o 
   2   6   2        2.62        1.23      6.40 o 
   3   6   2     3679.42     3674.26     68.63 o 
   4   6   2       11.87       27.40      7.75 o 
   5   6   2      112.80      123.91     13.75 o 
   6   6   2       11.37       34.45     14.72 o 
   7   6   2      474.28      521.10     27.33 o 
   8   6   2       22.97       30.36     18.61 o 
   9   6   2       86.57       53.99     20.75 o 
  10   6   2      107.05       90.20     27.12 o 
  11   6   2        0.71      -37.48     37.48 o 
  12   6   2       73.62       67.18     44.88 o 
 -12   7   2        6.63       16.81     36.05 o 
 -11   7   2        1.04      -27.94     27.94 o 
 -10   7   2      543.19      468.13     45.07 o 
  -9   7   2        0.21       15.99     19.62 o 
  -8   7   2      383.85      488.14     21.47 o 
  -7   7   2      441.89      417.99     15.63 o 
  -6   7   2     6867.21     6657.21    102.34 o 
  -5   7   2     1054.21     1081.40     21.93 o 
  -4   7   2      295.28      331.53     19.12 o 
  -3   7   2     1802.91     1817.02     32.24 o 
  -2   7   2     5233.27     5046.33     76.97 o 
  -1   7   2       12.47       17.79      6.95 o 
   0   7   2       91.10       85.87      7.39 o 
   1   7   2     3650.16     3436.21     53.64 o 
   2   7   2     2953.66     3063.99     48.40 o 
   3   7   2       15.17       17.20      8.39 o 
   4   7   2     3011.24     2962.88     50.21 o 
   5   7   2     1748.87     1816.09     34.71 o 
   6   7   2        2.28       -9.13     15.34 o 
   7   7   2     1247.74     1434.19     40.00 o 
   8   7   2     1045.83     1242.25     39.75 o 
   9   7   2        0.19       -7.76     20.35 o 
  10   7   2      313.66      366.62     41.70 o 
  11   7   2       74.16       57.86     40.81 o 
  12   7   2      140.58      134.11     45.13 o 
 -11   8   2       33.36       -2.61     27.41 o 
 -10   8   2       47.60       47.00     22.63 o 
  -9   8   2       91.90       72.03     20.50 o 
  -8   8   2      528.51      544.64     24.41 o 
  -7   8   2       36.62       29.21     16.14 o 
  -6   8   2      297.69      330.58     18.55 o 
  -5   8   2       16.04       28.02     12.66 o 
  -4   8   2      524.66      493.72     23.79 o 
  -3   8   2     1393.65     1381.46     33.69 o 
  -2   8   2      368.50      379.83     19.26 o 
  -1   8   2      397.95      373.01     17.08 o 
   0   8   2     1337.76     1232.07     29.22 o 
   1   8   2     1588.61     1452.13     32.74 o 
   2   8   2     1036.66     1021.35     37.25 o 
   3   8   2     7571.60     7609.75    114.52 o 
   4   8   2       74.40      102.08      9.34 o 
   5   8   2      597.55      571.70     16.37 o 
   6   8   2     2975.47     3065.02     64.92 o 
   7   8   2     1198.10     1317.05     40.28 o 
   8   8   2      235.42      250.27     30.33 o 
   9   8   2       10.19      -10.76     29.43 o 
  10   8   2     1003.37     1101.90     45.09 o 
  11   8   2      166.14      186.65     44.22 o 
 -11   9   2        8.57      -26.72     26.72 o 
 -10   9   2      486.25      577.31     35.17 o 
  -9   9   2        9.03       13.06     20.92 o 
  -8   9   2       68.27      106.86     19.50 o 
  -7   9   2      226.25      147.16     24.33 o 
  -6   9   2     1261.31     1373.82     31.82 o 
  -5   9   2     1516.94     1535.84     33.03 o 
  -4   9   2      896.71      731.33     36.04 o 
  -3   9   2      205.59      261.37     16.82 o 
  -2   9   2      730.84      819.91     26.19 o 
  -1   9   2     5669.33     5533.36    102.73 o 
   0   9   2      213.59      190.15     14.71 o 
   1   9   2       80.46       97.92     12.92 o 
   2   9   2       50.40       67.63     13.20 o 
   3   9   2     2491.86     2494.66     52.11 o 
   4   9   2       28.79       48.77     12.04 o 
   5   9   2      469.48      503.45     20.30 o 
   6   9   2      458.13      470.39     43.45 o 
   7   9   2     1864.77     1849.33     67.58 o 
   8   9   2      394.91      338.62     24.49 o 
   9   9   2      246.13      252.54     26.75 o 
  10   9   2       21.43       22.88     39.14 o 
  11   9   2       18.58      -38.97     42.34 o 
 -10  10   2       41.18       42.66     24.18 o 
  -9  10   2       86.54       69.46     23.44 o 
  -8  10   2      298.84      221.59     21.71 o 
  -7  10   2       62.84       94.03     18.30 o 
  -6  10   2     1479.99     1519.70     34.95 o 
  -5  10   2      291.34      286.08     17.04 o 
  -4  10   2      477.44      434.98     25.26 o 
  -3  10   2      250.10      230.85     18.08 o 
  -2  10   2       38.71       32.92     18.49 o 
  -1  10   2     1158.49     1109.45     31.12 o 
   0  10   2     1757.62     1923.18     34.85 o 
   1  10   2      954.78      989.37     23.57 o 
   2  10   2     1066.39     1011.89     23.59 o 
   3  10   2     1984.20     1918.56     31.97 o 
   4  10   2      812.75      780.00     23.44 o 
   5  10   2      670.75      787.03     25.11 o 
   6  10   2        3.78       11.17     19.85 o 
   7  10   2       27.08       -4.46     21.60 o 
   8  10   2        3.24       -3.55     23.56 o 
   9  10   2      269.29      255.76     30.70 o 
  10  10   2        2.53       35.15     40.89 o 
 -10  11   2       40.95       44.83     27.56 o 
  -9  11   2       15.39       10.65     20.54 o 
  -8  11   2      216.06      246.29     22.76 o 
  -7  11   2        5.76       28.98     18.84 o 
  -6  11   2       18.73       19.32     17.58 o 
  -5  11   2     1156.04     1242.83     31.75 o 
  -4  11   2     2396.76     2269.08     41.59 o 
  -3  11   2      130.62      117.70     18.75 o 
  -2  11   2      764.88      880.51     30.31 o 
  -1  11   2        5.65        7.63     15.27 o 
   0  11   2     1261.95     1166.71     37.02 o 
   1  11   2      258.45      219.12     17.59 o 
   2  11   2      176.84      179.61     15.34 o 
   3  11   2        0.23       -5.03     13.73 o 
   4  11   2     1144.39     1104.40     29.10 o 
   5  11   2      263.64      290.52     32.92 o 
   6  11   2      348.19      368.68     25.71 o 
   7  11   2       96.88       72.00     23.05 o 
   8  11   2      435.40      415.89     29.31 o 
   9  11   2       59.66       24.51     30.95 o 
  10  11   2      178.15      203.08     48.21 o 
  -9  12   2      154.46      184.74     22.66 o 
  -8  12   2       39.00       52.71     21.74 o 
  -7  12   2        7.89       33.71     19.89 o 
  -6  12   2      256.10      364.02     20.98 o 
  -5  12   2       27.36       59.26     17.09 o 
  -4  12   2       50.35       74.90     15.94 o 
  -3  12   2      939.35      862.98     33.85 o 
  -2  12   2      716.80      738.15     31.21 o 
  -1  12   2       23.64       41.92     28.18 o 
   0  12   2       97.23      133.25     18.78 o 
   1  12   2       26.55       27.82     17.16 o 
   2  12   2      156.15      155.22     16.79 o 
   3  12   2      565.29      505.80     23.29 o 
   4  12   2        3.98        2.33     16.44 o 
   5  12   2        0.06        2.12     16.88 o 
   6  12   2        5.17        0.95     23.35 o 
   7  12   2       10.47      -22.47     25.50 o 
   8  12   2       54.71       31.36     27.48 o 
   9  12   2        3.31        5.60     32.88 o 
  -8  13   2      349.65      384.78     26.57 o 
  -7  13   2      457.04      413.43     29.30 o 
  -6  13   2        7.53       34.64     19.85 o 
  -5  13   2       16.97       23.67     18.20 o 
  -4  13   2      443.34      491.76     22.77 o 
  -3  13   2       44.46       37.10     16.09 o 
  -2  13   2        0.44       15.52     25.12 o 
  -1  13   2       67.59       50.01     19.98 o 
   0  13   2     1481.20     1511.71     42.23 o 
   1  13   2       70.05       36.61     17.49 o 
   2  13   2        4.25       -9.23     16.96 o 
   3  13   2       90.37       80.01     18.31 o 
   4  13   2      388.15      373.32     21.83 o 
   5  13   2      306.47      359.31     31.07 o 
   6  13   2       26.88       15.44     25.10 o 
   7  13   2      159.58      167.51     29.52 o 
   8  13   2       23.98       -9.82     28.81 o 
  -8  14   2      289.50      208.08     48.09 o 
  -7  14   2      189.14      211.82     29.74 o 
  -6  14   2      138.43      106.37     18.07 o 
  -5  14   2       42.32       54.51     17.09 o 
  -4  14   2       10.11       32.10     16.33 o 
  -3  14   2        8.86       21.07     15.64 o 
  -2  14   2      175.57      164.62     16.40 o 
  -1  14   2       45.55       19.77     20.02 o 
   0  14   2       42.32       48.06     19.28 o 
   1  14   2      113.33      109.77     19.82 o 
   2  14   2      812.98      741.60     30.72 o 
   3  14   2      123.64       95.11     20.12 o 
   4  14   2       24.71       16.17     20.52 o 
   5  14   2      314.70      288.09     29.08 o 
   6  14   2      319.34      310.26     38.58 o 
   7  14   2       11.51      -36.90     39.56 o 
  -6  15   2      352.14      395.63     33.03 o 
  -5  15   2        3.78        9.60     26.52 o 
  -4  15   2       41.46       30.04     25.09 o 
  -3  15   2       99.34       97.42     24.28 o 
  -2  15   2        1.06       34.10     22.80 o 
  -1  15   2      142.99      147.39     22.90 o 
   0  15   2      129.04      113.46     22.31 o 
   1  15   2      300.78      335.26     24.28 o 
   2  15   2        1.41      -19.21     20.85 o 
   3  15   2      101.28       61.85     22.13 o 
   4  15   2       39.87       51.82     23.28 o 
   5  15   2      196.54      175.83     30.14 o 
   6  15   2       36.81        4.28     30.81 o 
  -5  16   2       13.19       24.91     28.36 o 
  -4  16   2      136.44      200.70     28.41 o 
  -3  16   2       13.76       14.76     25.38 o 
  -2  16   2      133.43      119.69     26.32 o 
  -1  16   2       41.18       39.54     24.49 o 
   0  16   2       17.63       46.78     23.91 o 
   1  16   2       43.75       61.42     23.66 o 
   2  16   2       74.04       58.46     24.33 o 
   3  16   2       18.09       27.25     24.04 o 
   4  16   2       25.22       17.22     29.78 o 
   5  16   2        0.09       -0.33     31.32 o 
  -3  17   2       85.47       76.93     37.96 o 
  -2  17   2       76.91       96.16     28.69 o 
  -1  17   2       31.25       39.96     26.53 o 
   0  17   2       68.35       38.77     26.38 o 
   1  17   2        4.88        5.83     26.26 o 
   2  17   2       27.23       11.38     26.56 o 
   3  17   2       35.33       22.84     43.34 o 
  -2 -15   3       69.73      138.20     67.26 o 
  -1 -15   3        2.80       24.76     34.53 o 
   0 -15   3        2.76       44.12     35.25 o 
   1 -15   3        6.09       35.18     36.05 o 
   2 -15   3       20.00       55.37     37.49 o 
   3 -15   3        9.10       87.81     46.92 o 
  -4 -14   3       58.31      127.29     75.74 o 
  -3 -14   3       75.66       87.78     26.70 o 
  -2 -14   3       82.52       88.24     25.80 o 
  -1 -14   3       68.91      139.87     25.83 o 
   0 -14   3       63.99       50.81     31.45 o 
   1 -14   3        0.21       -8.69     30.55 o 
   2 -14   3       28.24       50.15     33.75 o 
   3 -14   3        2.38        0.05     34.33 o 
   4 -14   3        1.64       17.18     35.69 o 
   5 -14   3        3.16       23.71     39.54 o 
  -6 -13   3      184.91      199.48     34.34 o 
  -5 -13   3       35.99       25.45     50.43 o 
  -4 -13   3        6.03        8.78     36.13 o 
  -3 -13   3        2.63       -5.04     22.55 o 
  -2 -13   3      270.95      270.87     24.50 o 
  -1 -13   3       62.35       68.26     21.86 o 
   0 -13   3      133.85      128.37     22.89 o 
   1 -13   3        0.55       -3.18     21.76 o 
   2 -13   3      508.92      592.71     53.35 o 
   3 -13   3       30.63       35.20     24.51 o 
   4 -13   3        0.17       20.19     26.70 o 
   5 -13   3      146.21      137.47     45.11 o 
   6 -13   3       90.42       61.36     38.36 o 
   7 -13   3       21.94       80.36     55.99 o 
  -7 -12   3        0.33      -31.18     31.18 o 
  -6 -12   3       12.15       -4.28     28.95 o 
  -5 -12   3      125.99      203.90     50.13 o 
  -4 -12   3       17.36       18.36     28.03 o 
  -3 -12   3       31.11       34.28     21.00 o 
  -2 -12   3       33.78       38.03     19.34 o 
  -1 -12   3        0.07        2.70     19.00 o 
   0 -12   3      472.47      530.89     33.58 o 
   1 -12   3       78.96       73.52     19.87 o 
   2 -12   3        3.81       17.52     19.90 o 
   3 -12   3      223.15      325.25     24.59 o 
   4 -12   3      486.25      643.57     47.74 o 
   5 -12   3      515.47      418.87     38.67 o 
   6 -12   3       62.57       59.08     27.77 o 
   7 -12   3      151.63      176.33     32.25 o 
   8 -12   3       82.77      107.17     67.46 o 
  -8 -11   3      314.34      374.00     48.55 o 
  -7 -11   3       47.69       22.48     29.19 o 
  -6 -11   3      149.72      162.41     29.83 o 
  -5 -11   3        0.66      -18.54     26.95 o 
  -4 -11   3       74.24      106.53     20.71 o 
  -3 -11   3      133.83      125.99     19.88 o 
  -2 -11   3      205.88      207.59     18.88 o 
  -1 -11   3      563.31      550.40     25.94 o 
   0 -11   3        1.73       -2.07     16.12 o 
   1 -11   3       41.76       69.85     17.13 o 
   2 -11   3       81.73       95.20     18.17 o 
   3 -11   3        0.34       12.90     18.73 o 
   4 -11   3      116.16      182.11     22.13 o 
   5 -11   3        5.76       36.60     22.96 o 
   6 -11   3      891.07      960.22     56.57 o 
   7 -11   3      329.58      290.92     43.04 o 
   8 -11   3        1.13      -31.23     31.23 o 
   9 -11   3       15.25        0.35     33.72 o 
  -9 -10   3        1.75      -31.06     31.06 o 
  -8 -10   3      137.06      103.58     46.38 o 
  -7 -10   3       19.39       17.33     26.80 o 
  -6 -10   3      167.65      140.02     26.29 o 
  -5 -10   3      501.42      510.18     28.40 o 
  -4 -10   3      494.29      582.44     28.13 o 
  -3 -10   3        3.23      -13.44     16.49 o 
  -2 -10   3      604.45      657.69     25.38 o 
  -1 -10   3      184.06      177.28     16.10 o 
   0 -10   3      909.26      931.93     40.99 o 
   1 -10   3       45.94       63.84     14.80 o 
   2 -10   3      458.82      469.25     22.77 o 
   3 -10   3      505.69      490.93     24.64 o 
   4 -10   3       35.68       38.41     18.38 o 
   5 -10   3      129.78      125.66     20.64 o 
   6 -10   3       11.66       24.05     22.86 o 
   7 -10   3      149.26      185.49     33.54 o 
   8 -10   3      373.49      309.89     33.02 o 
   9 -10   3       10.42       27.45     35.45 o 
 -10  -9   3       23.20      -27.79     43.43 o 
  -9  -9   3      253.42      274.53     32.29 o 
  -8  -9   3       18.36      -16.08     30.66 o 
  -7  -9   3       29.42        9.55     24.08 o 
  -6  -9   3       14.85        6.03     22.44 o 
  -5  -9   3     1490.73     1539.23     39.77 o 
  -4  -9   3        0.84        9.98     15.88 o 
  -3  -9   3      460.77      462.16     19.82 o 
  -2  -9   3        8.23      -13.36     13.36 o 
  -1  -9   3      575.57      654.14     19.44 o 
   0  -9   3      471.46      491.28     16.94 o 
   1  -9   3        2.28       -9.76      9.76 o 
   2  -9   3     1262.58     1317.93     26.21 o 
   3  -9   3       31.23       41.59     14.21 o 
   4  -9   3      613.43      681.95     31.17 o 
   5  -9   3      102.08      140.15     18.60 o 
   6  -9   3      123.25      126.11     22.10 o 
   7  -9   3      375.35      360.00     26.76 o 
   8  -9   3      199.60      170.35     28.14 o 
   9  -9   3       35.52       12.95     29.84 o 
  10  -9   3      171.38      174.60     33.30 o 
 -10  -8   3      106.48       84.08     30.65 o 
  -9  -8   3      384.67      382.74     31.07 o 
  -8  -8   3      338.33      413.70     37.07 o 
  -7  -8   3       92.06       33.07     22.60 o 
  -6  -8   3      142.44      143.13     22.00 o 
  -5  -8   3      323.20      342.84     18.73 o 
  -4  -8   3      648.75      652.46     25.36 o 
  -3  -8   3     1010.91      926.59     25.87 o 
  -2  -8   3       22.42       11.55     12.06 o 
  -1  -8   3      958.04     1059.77     22.14 o 
   0  -8   3     1300.42     1250.33     24.96 o 
   1  -8   3     1019.32      973.92     20.01 o 
   2  -8   3     2596.07     2483.03     38.27 o 
   3  -8   3     1462.39     1366.65     26.04 o 
   4  -8   3       70.54       58.94     16.13 o 
   5  -8   3       12.66       22.02     16.70 o 
   6  -8   3      906.59      941.55     54.62 o 
   7  -8   3       63.73       61.20     24.53 o 
   8  -8   3      124.52      111.68     24.73 o 
   9  -8   3      327.72      342.27     30.87 o 
  10  -8   3      226.34      268.19     32.28 o 
  11  -8   3      117.10      110.23     38.62 o 
 -11  -7   3       11.58      -42.43     42.43 o 
 -10  -7   3      205.94      201.18     30.25 o 
  -9  -7   3        7.28      -18.45     25.11 o 
  -8  -7   3       22.30       22.84     22.69 o 
  -7  -7   3      469.56      452.16     25.24 o 
  -6  -7   3     2071.63     2291.73     53.60 o 
  -5  -7   3       17.37       41.50     14.47 o 
  -4  -7   3      767.26      877.64     28.93 o 
  -3  -7   3     1359.53     1410.72     30.41 o 
  -2  -7   3     2238.28     2273.99     35.35 o 
  -1  -7   3      104.70      144.33     16.08 o 
   0  -7   3     2528.21     2427.22     35.93 o 
   1  -7   3     3074.26     2972.23     42.84 o 
   2  -7   3      131.08      160.91      8.97 o 
   3  -7   3       50.16       49.97      9.01 o 
   4  -7   3     2439.50     2229.17     36.02 o 
   5  -7   3      266.58      339.71     18.08 o 
   6  -7   3       53.93       85.60     17.74 o 
   7  -7   3       73.73      107.86     20.92 o 
   8  -7   3     1679.06     1630.78     45.41 o 
   9  -7   3       13.53       22.58     25.02 o 
  10  -7   3       85.89      124.37     29.62 o 
  11  -7   3        1.36       14.73     29.93 o 
 -11  -6   3       27.10       29.96     30.01 o 
 -10  -6   3       58.22       38.58     27.29 o 
  -9  -6   3       83.67       76.29     25.51 o 
  -8  -6   3      111.30      107.98     21.85 o 
  -7  -6   3      197.26      163.82     20.93 o 
  -6  -6   3       15.90        6.12     17.29 o 
  -5  -6   3      259.44      302.35     38.06 o 
  -4  -6   3      149.08      105.22     15.05 o 
  -3  -6   3      986.26     1221.69     26.23 o 
  -2  -6   3     1065.30     1037.32     19.79 o 
  -1  -6   3      221.02      190.34      7.84 o 
   0  -6   3     1557.71     1569.58     24.19 o 
   1  -6   3        3.10        5.59      5.51 o 
   2  -6   3     3651.35     3741.75     52.36 o 
   3  -6   3     1132.62     1130.02     20.71 o 
   4  -6   3      757.06      756.75     18.91 o 
   5  -6   3       93.74      131.94     12.10 o 
   6  -6   3     1229.24     1282.37     41.11 o 
   7  -6   3      332.53      321.62     21.48 o 
   8  -6   3      741.08      754.49     32.88 o 
   9  -6   3      190.54      224.69     25.86 o 
  10  -6   3      669.15      698.13     51.45 o 
  11  -6   3       24.77       38.99     28.49 o 
 -11  -5   3        0.74       -4.93     49.31 o 
 -10  -5   3       50.20       26.63     26.28 o 
  -9  -5   3      261.19      268.56     26.07 o 
  -8  -5   3      989.19      975.79     36.93 o 
  -7  -5   3      208.32      160.26     19.35 o 
  -6  -5   3       54.02       47.88     16.03 o 
  -5  -5   3      388.20      488.44     24.02 o 
  -4  -5   3      233.44      227.19     21.53 o 
  -3  -5   3     1678.50     1769.90     32.43 o 
  -2  -5   3     1286.68     1099.36     18.98 o 
  -1  -5   3       37.12       72.85     12.42 o 
   0  -5   3     3408.42     3439.41     68.67 o 
   1  -5   3     5692.29     5493.63    142.13 o 
   2  -5   3       16.18       16.85      4.95 o 
   3  -5   3     1981.00     1847.93     28.26 o 
   4  -5   3      135.78      167.25      9.39 o 
   5  -5   3      186.22      207.28     11.70 o 
   6  -5   3      684.80      670.76     25.86 o 
   7  -5   3       85.78       77.14      7.28 o 
   8  -5   3      917.48     1042.38     24.56 o 
   9  -5   3       51.37       75.40     14.58 o 
  10  -5   3       27.49       38.29     16.28 o 
  11  -5   3      136.96      138.74     18.73 o 
  12  -5   3      245.13      264.76     41.34 o 
 -12  -4   3        0.95      -18.63     44.63 o 
 -11  -4   3       72.27       65.78     28.82 o 
 -10  -4   3      658.17      720.48     40.17 o 
  -9  -4   3       30.63       51.08     22.23 o 
  -8  -4   3        2.85       15.17     19.69 o 
  -7  -4   3     1447.85     1378.24     38.32 o 
  -6  -4   3     6940.90     6986.06    203.01 o 
  -5  -4   3      225.84      195.78     25.96 o 
  -4  -4   3      251.73      183.54     12.49 o 
  -3  -4   3     8389.83     8734.23    147.27 o 
  -2  -4   3     6991.16     6990.34    132.80 o 
  -1  -4   3       96.80      103.76     15.12 o 
   0  -4   3     1212.90     1292.61     34.66 o 
   1  -4   3     5664.82     5820.50    131.51 o 
   2  -4   3     1194.06     1081.53     19.46 o 
   3  -4   3     5493.91     5629.66     86.85 o 
   4  -4   3     5661.98     5748.19     78.99 o 
   5  -4   3      320.35      346.81     13.11 o 
   6  -4   3      304.63      385.18     15.40 o 
   7  -4   3        0.72        5.85     10.52 o 
   8  -4   3      173.25      177.09     13.97 o 
   9  -4   3       12.96       -1.04     14.35 o 
  10  -4   3      123.32      154.47     19.99 o 
  11  -4   3        3.38       -0.94     18.59 o 
  12  -4   3      517.04      549.46     30.34 o 
 -12  -3   3       83.51       31.07     46.17 o 
 -11  -3   3       18.16       -7.62     26.77 o 
 -10  -3   3      313.02      336.95     36.09 o 
  -9  -3   3       49.29       47.07     28.66 o 
  -8  -3   3     1458.97     1489.63     48.63 o 
  -7  -3   3     1363.55     1459.67     39.13 o 
  -6  -3   3     3026.93     2687.01     56.23 o 
  -5  -3   3      230.81      163.86     13.26 o 
  -4  -3   3     4834.16     4685.39     86.49 o 
  -3  -3   3     6516.02     6398.46    100.50 o 
  -2  -3   3     2678.48     2784.82     45.12 o 
  -1  -3   3     8762.32     8637.86    377.00 o 
   0  -3   3      293.48      221.59     21.47 o 
   1  -3   3     1854.64     1846.10     66.33 o 
   2  -3   3      275.17      253.92     10.39 o 
   3  -3   3     4683.07     4566.40     62.34 o 
   4  -3   3     5238.41     5375.46     73.75 o 
   5  -3   3     2334.22     2327.36     30.77 o 
   6  -3   3     8061.08     8178.61    114.57 o 
   7  -3   3      797.51      777.94     26.04 o 
   8  -3   3      253.36      278.54     18.68 o 
   9  -3   3        0.69       -7.05     14.37 o 
  10  -3   3     1334.98     1365.15     31.70 o 
  11  -3   3        7.94       -4.71     18.75 o 
  12  -3   3        6.30       15.62     23.73 o 
 -12  -2   3        5.26       14.64     43.72 o 
 -11  -2   3        3.46       -6.58     26.58 o 
 -10  -2   3     1383.04     1368.95     45.72 o 
  -9  -2   3      351.14      342.16     25.09 o 
  -8  -2   3      336.35      436.87     22.74 o 
  -7  -2   3      700.15      646.19     28.52 o 
  -6  -2   3     1320.75     1252.63     33.30 o 
  -5  -2   3        8.40       20.83     11.48 o 
  -4  -2   3     1305.30     1187.26     27.54 o 
  -3  -2   3     1031.17     1066.23     25.18 o 
  -2  -2   3    11220.30    10916.74    170.13 o 
  -1  -2   3     6970.85     6835.44    219.19 o 
   0  -2   3     2847.75     2882.61     96.70 o 
   1  -2   3      903.16     1046.45     42.01 o 
   2  -2   3     3682.17     3914.30     76.76 o 
   3  -2   3     1834.34     1894.28     27.40 o 
   4  -2   3      472.13      489.56      9.92 o 
   5  -2   3     2425.33     2238.09     29.58 o 
   6  -2   3      100.44      127.40      9.74 o 
   7  -2   3     1424.96     1328.61     37.05 o 
   8  -2   3     2265.47     2346.59     38.86 o 
   9  -2   3      181.22      196.50     15.49 o 
  10  -2   3       40.66       19.04     15.93 o 
  11  -2   3       50.59       70.01     21.69 o 
  12  -2   3      664.66      673.21     31.94 o 
 -12  -1   3      322.21      323.43     48.34 o 
 -11  -1   3       87.65       86.10     22.03 o 
 -10  -1   3      227.73      269.94     21.69 o 
  -9  -1   3      102.47      104.28     17.59 o 
  -8  -1   3     1037.27     1001.81     28.15 o 
  -7  -1   3      264.05      344.94     15.82 o 
  -6  -1   3     1090.73      890.73     22.34 o 
  -5  -1   3      651.78      663.33     17.78 o 
  -4  -1   3     5764.50     5759.92     87.18 o 
  -3  -1   3     5510.14     5467.33     98.44 o 
  -2  -1   3     7072.83     6950.30    186.00 o 
  -1  -1   3     7677.81     7613.74    244.21 o 
   0  -1   3     6268.30     6343.24    203.56 o 
   1  -1   3    17161.23    18033.27    575.20 o 
   2  -1   3     5000.20     5444.84    121.00 o 
   3  -1   3      346.41      395.59      9.89 o 
   4  -1   3      533.00      543.49     10.65 o 
   5  -1   3      284.07      239.31      7.17 o 
   6  -1   3       55.12       75.91      9.25 o 
   7  -1   3      183.09      208.41     12.95 o 
   8  -1   3      153.26      184.40     13.37 o 
   9  -1   3     1201.33     1196.81     34.56 o 
  10  -1   3      189.14      199.69     20.18 o 
  11  -1   3       38.86      -16.59     21.33 o 
  12  -1   3       31.14       20.01     29.65 o 
 -12   0   3      237.55      208.30     31.90 o 
 -11   0   3      237.48      200.30     23.35 o 
 -10   0   3       82.63       39.80     18.65 o 
  -9   0   3      144.73       95.20     16.77 o 
  -8   0   3      285.54      399.30     18.24 o 
  -7   0   3     1491.23     1601.72     32.45 o 
  -6   0   3       72.97       76.11     11.41 o 
  -5   0   3      343.64      323.82     15.59 o 
  -4   0   3     7462.63     7618.61     96.81 o 
  -3   0   3      686.74      755.88     15.09 o 
  -2   0   3     1234.17     1176.91     34.40 o 
   0   0   3    14926.80    13011.97    411.73 o 
   1   0   3      342.62      317.77     20.68 o 
   2   0   3    14095.29    14017.95    193.51 o 
   3   0   3       34.80       45.17      3.65 o 
   4   0   3    11044.13    10777.94    105.50 o 
   5   0   3     1633.78     1622.95     20.53 o 
   6   0   3     1027.96     1059.75     20.84 o 
   7   0   3       59.33       57.69     13.24 o 
   8   0   3      235.31      200.90     13.40 o 
   9   0   3      339.14      400.33     17.37 o 
  10   0   3      341.38      279.97     21.45 o 
  11   0   3       81.30       59.22     26.49 o 
  12   0   3        5.36      -29.79     29.79 o 
  13   0   3        3.55       32.11     33.66 o 
 -12   1   3        2.16      -13.95     29.92 o 
 -11   1   3       59.40       47.01     26.84 o 
 -10   1   3     1431.06     1387.20     36.91 o 
  -9   1   3      137.99      135.23     18.06 o 
  -8   1   3     2521.54     2461.46     68.76 o 
  -7   1   3      531.77      660.37     23.12 o 
  -6   1   3     7173.16     7643.74    112.59 o 
  -5   1   3      497.22      552.65     16.94 o 
  -4   1   3     1233.51     1287.44     34.72 o 
  -3   1   3     5799.14     6063.36     90.56 o 
  -2   1   3     6294.99     6505.23     96.29 o 
  -1   1   3       84.50      166.02      5.54 o 
   0   1   3    33059.03    30165.73    781.35 o 
   1   1   3      450.42      418.40     11.14 o 
   2   1   3     3075.59     2978.63     43.93 o 
   3   1   3     4869.33     5262.94     51.97 o 
   4   1   3      348.02      357.44     14.04 o 
   5   1   3       45.74       38.54      7.38 o 
   6   1   3     1612.37     1528.81     25.79 o 
   7   1   3      115.08      151.90     11.05 o 
   8   1   3     1967.11     2143.20     36.43 o 
   9   1   3      281.54      365.53     58.00 o 
  10   1   3       10.00       19.57     22.43 o 
  11   1   3       16.53       42.60     26.64 o 
  12   1   3      262.03      230.25     38.27 o 
  13   1   3        6.17       28.85     33.82 o 
 -12   2   3      419.58      458.34     34.64 o 
 -11   2   3      308.65      276.81     30.65 o 
 -10   2   3        0.64       11.14     19.39 o 
  -9   2   3      478.41      344.75     23.38 o 
  -8   2   3     2665.62     2562.09     46.27 o 
  -7   2   3     3251.49     3251.04     58.87 o 
  -6   2   3      249.76      247.40     13.96 o 
  -5   2   3      334.74      301.00     12.02 o 
  -4   2   3    25127.90    25027.56    406.19 o 
  -3   2   3      817.23      861.28     14.62 o 
  -2   2   3      262.45      216.96      8.40 o 
  -1   2   3     6184.22     6832.16    100.83 o 
   0   2   3    25899.29    26175.26    467.60 o 
   1   2   3     1793.70     1948.76     92.66 o 
   2   2   3    11597.58    11519.14    131.69 o 
   3   2   3     2549.00     2874.94     38.76 o 
   4   2   3      576.55      658.60     10.41 o 
   5   2   3     7064.23     6790.70     85.94 o 
   6   2   3       19.30       18.58      7.95 o 
   7   2   3        6.42       14.51     13.02 o 
   8   2   3        4.42       -6.83     12.40 o 
   9   2   3     1134.48     1318.54     41.38 o 
  10   2   3      213.73      233.92     25.46 o 
  11   2   3      121.29      118.84     28.05 o 
  12   2   3        7.65       14.96     29.70 o 
  13   2   3      107.24       55.05     34.53 o 
 -12   3   3       11.53       -5.04     35.83 o 
 -11   3   3      581.60      619.97     47.55 o 
 -10   3   3      286.10      310.71     21.74 o 
  -9   3   3       46.87       15.85     13.95 o 
  -8   3   3       59.59       92.49     12.63 o 
  -7   3   3     1151.03     1072.70     23.60 o 
  -6   3   3     1322.54     1292.20     23.86 o 
  -5   3   3     5064.95     5126.12     76.89 o 
  -4   3   3       84.64       54.58      9.71 o 
  -3   3   3      113.11      128.44      7.09 o 
  -2   3   3    12630.51    12316.69    158.94 o 
  -1   3   3      445.60      434.43      8.61 o 
   0   3   3     9290.72     8786.45    131.11 o 
   1   3   3     8351.79     8608.24    127.27 o 
   2   3   3    28322.25    27506.64    405.66 o 
   3   3   3      378.81      441.15     11.68 o 
   4   3   3      828.48      913.78     16.17 o 
   5   3   3     8417.69     8473.98    123.14 o 
   6   3   3     1754.91     1791.55     32.45 o 
   7   3   3     2517.67     2299.58     40.58 o 
   8   3   3      307.44      281.43     16.03 o 
   9   3   3     1374.07     1468.30     34.21 o 
  10   3   3       59.78       55.44     47.07 o 
  11   3   3      491.87      522.28     32.01 o 
  12   3   3      108.44      112.94     31.52 o 
 -12   4   3       20.64       41.80     32.23 o 
 -11   4   3       46.64       42.46     32.74 o 
 -10   4   3      441.74      484.08     70.12 o 
  -9   4   3      841.69      863.28     25.74 o 
  -8   4   3       78.71       59.00     13.15 o 
  -7   4   3       25.78       25.22     11.37 o 
  -6   4   3      956.69     1039.10     21.82 o 
  -5   4   3     1850.59     1899.80     29.31 o 
  -4   4   3       63.56       34.53      8.36 o 
  -3   4   3      571.13      638.74     15.47 o 
  -2   4   3      744.61      695.46     14.63 o 
  -1   4   3     1948.64     1944.35     29.29 o 
   0   4   3       35.74      116.93      8.65 o 
   1   4   3     3500.60     3639.20     54.81 o 
   2   4   3      426.43      368.14     10.13 o 
   3   4   3      165.03      207.34     10.17 o 
   4   4   3     4050.15     4157.37     66.44 o 
   5   4   3      941.22      988.41     21.54 o 
   6   4   3     2168.98     2185.90     37.91 o 
   7   4   3     3319.92     3206.90     53.17 o 
   8   4   3      214.33      204.28     27.89 o 
   9   4   3      177.38      125.70     16.31 o 
  10   4   3      483.81      389.32     55.60 o 
  11   4   3      331.04      313.58     31.13 o 
  12   4   3      209.49      219.89     41.68 o 
 -12   5   3      267.30      269.94     34.33 o 
 -11   5   3       55.73       44.99     29.73 o 
 -10   5   3        4.58      -10.40     25.24 o 
  -9   5   3       35.75       36.88     14.88 o 
  -8   5   3     1880.47     2107.55     36.51 o 
  -7   5   3      992.81      980.66     26.73 o 
  -6   5   3        6.79       16.45     10.43 o 
  -5   5   3      535.75      559.96     18.87 o 
  -4   5   3    12940.54    12949.68    191.49 o 
  -3   5   3      106.40       92.15      8.07 o 
  -2   5   3      290.87      419.00     12.77 o 
  -1   5   3       58.17       43.49      9.01 o 
   0   5   3       94.39       35.94     10.73 o 
   1   5   3     3271.36     3169.14     48.87 o 
   2   5   3     3117.85     2970.25     55.58 o 
   3   5   3     5144.18     5296.63    106.16 o 
   4   5   3     1435.04     1485.41     31.48 o 
   5   5   3     1046.33     1057.41     27.37 o 
   6   5   3      116.70      114.00     13.64 o 
   7   5   3      415.20      453.37     24.28 o 
   8   5   3      534.85      472.32     24.42 o 
   9   5   3      212.15      240.19     20.68 o 
  10   5   3      336.17      319.99     35.19 o 
  11   5   3       14.45       -3.04     35.15 o 
  12   5   3        0.37      -16.14     42.63 o 
 -12   6   3        0.53        8.74     33.10 o 
 -11   6   3      289.75      262.23     32.36 o 
 -10   6   3      235.50      172.77     27.77 o 
  -9   6   3      285.74      285.72     20.75 o 
  -8   6   3      103.75       70.59     14.25 o 
  -7   6   3      265.34      349.31     15.00 o 
  -6   6   3       31.14       39.09     10.86 o 
  -5   6   3     3847.00     3826.39     61.76 o 
  -4   6   3      957.28      894.93     21.06 o 
  -3   6   3     8715.91     8583.20    128.18 o 
  -2   6   3    18984.28    17803.37    263.59 o 
  -1   6   3     6404.89     6299.34    113.77 o 
   0   6   3     1552.22     1540.60     26.44 o 
   1   6   3     1558.79     1672.17     28.23 o 
   2   6   3     3229.58     2930.33     55.48 o 
   3   6   3     4459.41     4276.02     79.31 o 
   4   6   3     1498.00     1606.90     35.06 o 
   5   6   3       24.02       46.68     12.27 o 
   6   6   3     1694.61     1608.85     37.53 o 
   7   6   3        4.58      -18.15     18.36 o 
   8   6   3       53.79       69.09     17.45 o 
   9   6   3       23.88       38.54     19.58 o 
  10   6   3       38.73       70.84     33.40 o 
  11   6   3       92.32       93.22     40.18 o 
  12   6   3       39.85       47.88     43.26 o 
 -12   7   3       36.48        9.28     78.14 o 
 -11   7   3      138.83      156.41     31.57 o 
 -10   7   3      101.24      113.35     28.17 o 
  -9   7   3     1412.93     1391.96     44.96 o 
  -8   7   3      254.44      296.08     23.56 o 
  -7   7   3     1830.66     1841.95     32.73 o 
  -6   7   3      106.59      130.56     12.17 o 
  -5   7   3     4163.14     4075.31     65.73 o 
  -4   7   3       51.70       65.39     10.38 o 
  -3   7   3     6198.31     6279.70     95.42 o 
  -2   7   3      498.89      511.59     22.23 o 
  -1   7   3    16850.36    16543.14    243.06 o 
   0   7   3    13570.98    13600.59    253.45 o 
   1   7   3       63.12       99.98      8.39 o 
   2   7   3      744.31      722.46     17.45 o 
   3   7   3      259.73      267.92     11.10 o 
   4   7   3     2266.98     2314.60     70.28 o 
   5   7   3      382.09      406.43     14.79 o 
   6   7   3      804.70      761.61     27.04 o 
   7   7   3      517.21      564.22     31.97 o 
   8   7   3     1591.85     1649.61     99.97 o 
   9   7   3        1.38        1.50     19.43 o 
  10   7   3       99.24      108.36     35.77 o 
  11   7   3      298.28      323.56     45.93 o 
  12   7   3      255.49      315.19     46.17 o 
 -11   8   3       41.52       67.22     32.41 o 
 -10   8   3       25.59        4.56     27.91 o 
  -9   8   3      324.21      322.27     22.80 o 
  -8   8   3     1745.87     1790.77     40.93 o 
  -7   8   3     1310.98     1170.03     42.99 o 
  -6   8   3      737.30      914.65     26.73 o 
  -5   8   3     1418.14     1359.27     30.34 o 
  -4   8   3        2.35        4.25     10.59 o 
  -3   8   3       38.31       58.01      9.98 o 
  -2   8   3        2.44       10.23      8.73 o 
  -1   8   3       23.20       17.52      8.61 o 
   0   8   3      133.75      201.86     12.39 o 
   1   8   3     2336.73     2341.93     39.17 o 
   2   8   3     2753.75     2794.65     45.68 o 
   3   8   3      549.64      514.50     17.27 o 
   4   8   3     2379.25     2327.42     40.42 o 
   5   8   3       16.43       22.34     10.07 o 
   6   8   3      587.50      627.87     26.11 o 
   7   8   3     1953.92     2038.56     48.45 o 
   8   8   3      235.96      243.48     22.35 o 
   9   8   3      192.83      171.24     23.13 o 
  10   8   3      420.29      339.80     40.56 o 
  11   8   3       68.59      110.48     42.51 o 
 -11   9   3        1.06       38.19     32.40 o 
 -10   9   3      131.30      112.82     30.37 o 
  -9   9   3       26.39        4.70     21.18 o 
  -8   9   3        1.86       31.77     19.02 o 
  -7   9   3       23.72       23.71     17.66 o 
  -6   9   3     2239.65     2064.28     40.27 o 
  -5   9   3      113.28      119.41     14.53 o 
  -4   9   3      757.81      700.34     22.06 o 
  -3   9   3      193.68      184.69     12.53 o 
  -2   9   3      324.42      326.82     14.19 o 
  -1   9   3      741.64      777.73     20.37 o 
   0   9   3     1838.94     1815.51     32.67 o 
   1   9   3      382.33      322.41     14.46 o 
   2   9   3     1535.60     1567.98     30.19 o 
   3   9   3     1783.57     1686.19     32.22 o 
   4   9   3     2273.05     2150.25     38.80 o 
   5   9   3      238.85      243.61     12.12 o 
   6   9   3      146.17      133.99     15.28 o 
   7   9   3        5.65        1.45     19.56 o 
   8   9   3      622.92      646.08     43.62 o 
   9   9   3      188.35      171.14     24.33 o 
  10   9   3       29.77       22.21     38.97 o 
  11   9   3       29.63       43.80     41.85 o 
 -10  10   3       18.14       49.31     37.35 o 
  -9  10   3      150.35      178.30     23.29 o 
  -8  10   3       11.11       24.83     20.41 o 
  -7  10   3      359.61      410.90     21.98 o 
  -6  10   3        5.52       27.55     16.60 o 
  -5  10   3      751.54      830.15     25.78 o 
  -4  10   3      730.35      686.40     29.15 o 
  -3  10   3       12.54        7.20     15.79 o 
  -2  10   3      566.71      521.39     23.61 o 
  -1  10   3     2314.40     2271.01     49.05 o 
   0  10   3        2.10       52.58     19.67 o 
   1  10   3     1108.28     1043.73     30.20 o 
   2  10   3     1410.20     1419.78     35.85 o 
   3  10   3        5.02        4.35     15.17 o 
   4  10   3      224.29      220.06     12.30 o 
   5  10   3      785.00      833.36     21.36 o 
   6  10   3     1316.05     1252.69     36.99 o 
   7  10   3        1.71        6.04     20.77 o 
   8  10   3      307.11      323.29     26.35 o 
   9  10   3      135.35      118.47     26.40 o 
  10  10   3      338.39      313.66     46.09 o 
 -10  11   3       46.44       79.66     31.81 o 
  -9  11   3       36.84       90.14     23.52 o 
  -8  11   3      468.84      522.83     33.92 o 
  -7  11   3      216.95      213.88     20.83 o 
  -6  11   3      117.52      116.15     18.45 o 
  -5  11   3     1716.08     1894.92     53.19 o 
  -4  11   3      279.25      327.14     26.98 o 
  -3  11   3     1052.33     1054.73     34.22 o 
  -2  11   3       87.13      126.68     17.98 o 
  -1  11   3       45.05       63.29     16.31 o 
   0  11   3      688.59      713.64     27.46 o 
   1  11   3     2253.58     2088.83     47.23 o 
   2  11   3       28.75       46.67     21.59 o 
   3  11   3      288.95      269.68     19.28 o 
   4  11   3        4.39       10.10     15.43 o 
   5  11   3      866.30      838.96     26.59 o 
   6  11   3        6.89        8.54     20.59 o 
   7  11   3        4.32        1.30     22.69 o 
   8  11   3        7.86      -12.00     24.16 o 
   9  11   3        0.45      -11.89     26.74 o 
  10  11   3      139.79      139.22     44.97 o 
  -9  12   3       98.39      148.12     34.59 o 
  -8  12   3        6.34       16.72     22.53 o 
  -7  12   3       84.27      103.48     21.14 o 
  -6  12   3     1087.14     1024.12     32.12 o 
  -5  12   3      259.45      335.07     21.36 o 
  -4  12   3      182.20      218.58     22.47 o 
  -3  12   3     1400.10     1401.47     55.91 o 
  -2  12   3      701.12      777.05     31.95 o 
  -1  12   3       63.23       68.99     17.28 o 
   0  12   3      564.80      567.51     25.78 o 
   1  12   3      459.89      463.41     34.28 o 
   2  12   3      880.56      839.46     31.46 o 
   3  12   3      115.58      140.92     16.74 o 
   4  12   3      369.85      364.75     19.84 o 
   5  12   3        6.09        0.57     16.30 o 
   6  12   3       97.51       81.46     23.54 o 
   7  12   3        2.79      -16.22     23.31 o 
   8  12   3      289.42      256.55     29.35 o 
   9  12   3      128.51      100.54     43.22 o 
  -9  13   3        6.40       84.23     44.84 o 
  -8  13   3      406.69      371.13     25.67 o 
  -7  13   3       54.84       38.95     22.04 o 
  -6  13   3        0.58       24.82     20.42 o 
  -5  13   3       34.09       78.74     19.47 o 
  -4  13   3      634.45      539.55     29.07 o 
  -3  13   3      308.84      314.49     24.40 o 
  -2  13   3       54.58      108.37     26.04 o 
  -1  13   3      869.96      721.75     32.36 o 
   0  13   3      236.88      225.49     27.79 o 
   1  13   3       97.70      120.21     20.62 o 
   2  13   3      620.22      568.06     26.18 o 
   3  13   3       59.45       57.96     17.52 o 
   4  13   3       86.27       82.43     18.16 o 
   5  13   3        7.02        2.23     17.75 o 
   6  13   3      651.94      699.52     38.31 o 
   7  13   3      328.19      302.18     29.40 o 
   8  13   3       59.05       49.19     29.66 o 
  -8  14   3        2.86       19.91     22.12 o 
  -7  14   3       22.13       45.22     22.94 o 
  -6  14   3      135.12      143.24     21.76 o 
  -5  14   3       21.77        5.31     19.79 o 
  -4  14   3      102.15      178.23     20.15 o 
  -3  14   3      197.73      204.69     25.31 o 
  -2  14   3       71.69       57.44     23.29 o 
  -1  14   3       10.21       12.57     21.19 o 
   0  14   3      117.69       84.87     21.39 o 
   1  14   3        1.18       -3.66     18.75 o 
   2  14   3       13.00       18.25     18.79 o 
   3  14   3      244.54      241.32     21.18 o 
   4  14   3      134.67      120.12     22.01 o 
   5  14   3        1.21      -22.04     24.06 o 
   6  14   3       70.66       69.83     26.88 o 
   7  14   3        2.91      -24.88     28.51 o 
   8  14   3      346.67      340.89     33.95 o 
  -7  15   3       41.46       33.77     20.97 o 
  -6  15   3      153.61      184.88     22.64 o 
  -5  15   3        4.81       15.89     20.83 o 
  -4  15   3       38.88       48.96     20.21 o 
  -3  15   3        0.71       21.02     19.31 o 
  -2  15   3      762.29      854.47     40.17 o 
  -1  15   3        0.18       20.31     24.56 o 
   0  15   3        1.22      -12.36     20.34 o 
   1  15   3        8.84       -4.14     20.94 o 
   2  15   3      839.84      841.54     33.54 o 
   3  15   3        1.61      -18.45     20.52 o 
   4  15   3      135.32       93.60     22.60 o 
   5  15   3       21.24       -0.14     27.09 o 
   6  15   3      237.76      213.64     31.45 o 
   7  15   3        9.97       10.68     34.98 o 
  -5  16   3       57.24       64.10     28.85 o 
  -4  16   3       68.05       56.24     40.62 o 
  -3  16   3        0.32        7.08     18.17 o 
  -2  16   3       12.24       18.96     18.05 o 
  -1  16   3       21.37       22.86     24.12 o 
   0  16   3      543.24      496.36     42.80 o 
   1  16   3       91.77       91.15     24.28 o 
   2  16   3        3.83      -14.19     23.37 o 
   3  16   3      154.59      156.71     24.81 o 
   4  16   3      169.50      181.08     25.41 o 
   5  16   3        0.35       -1.35     29.74 o 
  -4  17   3       15.53       47.04     46.00 o 
  -3  17   3        0.71       -8.39     28.28 o 
  -2  17   3      288.44      302.84     29.61 o 
  -1  17   3        0.45       -2.86     26.47 o 
   0  17   3       56.36       65.81     25.93 o 
   1  17   3        8.34        2.55     25.57 o 
   2  17   3      109.42      126.39     25.90 o 
   3  17   3       34.43        4.07     25.43 o 
  -3 -14   4       90.57      114.81     35.20 o 
  -2 -14   4       68.91       52.17     33.54 o 
  -1 -14   4      126.86      171.60     35.29 o 
   0 -14   4       58.72      112.32     33.92 o 
   1 -14   4        1.51       36.63     34.14 o 
   2 -14   4       89.37      111.69     34.99 o 
   3 -14   4        0.95       32.67     37.34 o 
   4 -14   4       81.18      104.12     39.19 o 
  -5 -13   4       35.39      -46.84     46.84 o 
  -4 -13   4      152.83      225.57    109.40 o 
  -3 -13   4        7.03       54.21     30.63 o 
  -2 -13   4      222.37      246.04     32.33 o 
  -1 -13   4       70.88       73.87     29.65 o 
   0 -13   4       14.07       37.48     29.40 o 
   1 -13   4       28.67       30.19     30.33 o 
   2 -13   4        9.03       32.30     31.25 o 
   3 -13   4        0.32        8.56     32.79 o 
   4 -13   4       30.46       69.33     35.81 o 
   5 -13   4        3.14       17.62     36.82 o 
   6 -13   4      173.71      188.82     40.99 o 
  -6 -12   4      103.76      134.01     32.93 o 
  -5 -12   4        4.53        2.68     28.65 o 
  -4 -12   4       82.61      112.29     33.74 o 
  -3 -12   4        3.72        5.38     22.10 o 
  -2 -12   4       14.32       46.75     28.05 o 
  -1 -12   4       20.78       31.33     20.02 o 
   0 -12   4      321.50      283.69     28.75 o 
   1 -12   4       11.26       29.25     26.55 o 
   2 -12   4       53.78       40.94     32.42 o 
   3 -12   4       13.62       48.74     65.47 o 
   4 -12   4       97.22      117.71     30.99 o 
   5 -12   4       38.07       68.22     36.06 o 
   6 -12   4      181.86      186.99     37.76 o 
   7 -12   4       98.74       69.19     40.43 o 
  -7 -11   4       11.21       -6.68     32.16 o 
  -6 -11   4        4.96        3.06     29.93 o 
  -5 -11   4       88.37      147.66     47.62 o 
  -4 -11   4      360.17      412.57     25.78 o 
  -3 -11   4        1.90       12.45     19.74 o 
  -2 -11   4       13.06       16.44     18.88 o 
  -1 -11   4      101.76      103.29     18.94 o 
   0 -11   4     1637.07     1813.89     40.99 o 
   1 -11   4        0.97        5.85     17.77 o 
   2 -11   4       29.22       36.86     18.61 o 
   3 -11   4       17.13       31.87     21.70 o 
   4 -11   4      374.49      366.16     33.44 o 
   5 -11   4       66.97       57.05     27.20 o 
   6 -11   4       38.43       43.27     64.95 o 
   7 -11   4        4.40      -55.50     55.71 o 
   8 -11   4      137.53       97.78     39.13 o 
  -8 -10   4       12.50      -27.00     30.47 o 
  -7 -10   4       59.88       91.95     29.49 o 
  -6 -10   4       59.42      101.22     27.16 o 
  -5 -10   4      169.28      179.36     22.13 o 
  -4 -10   4      305.18      410.50     23.23 o 
  -3 -10   4        0.33      -17.28     17.28 o 
  -2 -10   4      591.96      594.04     25.98 o 
  -1 -10   4      296.76      273.85     18.15 o 
   0 -10   4      168.30      186.73     16.74 o 
   1 -10   4      122.25      144.24     16.82 o 
   2 -10   4      834.09     1005.27     30.30 o 
   3 -10   4      210.52      223.68     29.15 o 
   4 -10   4      230.87      249.79     20.91 o 
   5 -10   4        4.70       -2.74     35.98 o 
   6 -10   4      277.30      317.86     46.43 o 
   7 -10   4       21.91        1.21     44.37 o 
   8 -10   4        6.88      -38.21     38.21 o 
   9 -10   4       35.95      -25.65     46.19 o 
  -9  -9   4        6.59      -25.30     29.84 o 
  -8  -9   4     1194.61     1286.36     67.74 o 
  -7  -9   4      125.31      161.28     26.90 o 
  -6  -9   4      220.60      207.46     25.82 o 
  -5  -9   4        5.43        6.60     18.01 o 
  -4  -9   4     2451.68     2758.04     65.51 o 
  -3  -9   4        1.14       22.07     15.80 o 
  -2  -9   4      428.31      512.40     31.70 o 
  -1  -9   4      127.53      118.62     12.28 o 
   0  -9   4      759.69      731.24     20.08 o 
   1  -9   4        8.03        5.94     13.50 o 
   2  -9   4      528.99      574.16     26.29 o 
   3  -9   4       13.07       21.70     16.59 o 
   4  -9   4      577.08      594.34     24.83 o 
   5  -9   4      229.40      235.05     20.96 o 
   6  -9   4      361.52      358.31     34.54 o 
   7  -9   4      183.55      135.73     25.62 o 
   8  -9   4       17.48       -2.27     27.69 o 
   9  -9   4        1.48      -32.76     41.14 o 
  10  -9   4       79.66       44.81     38.19 o 
 -10  -8   4      145.22      160.12     38.23 o 
  -9  -8   4       99.30      137.05     38.27 o 
  -8  -8   4        6.23        3.44     25.60 o 
  -7  -8   4       48.03       70.15     24.41 o 
  -6  -8   4     1074.86     1108.50     40.53 o 
  -5  -8   4      211.25      233.81     19.73 o 
  -4  -8   4       46.92       60.30     15.85 o 
  -3  -8   4      263.10      198.42     20.54 o 
  -2  -8   4     3797.07     4243.12     61.50 o 
  -1  -8   4      158.67      179.30     11.14 o 
   0  -8   4      175.32      152.40     10.10 o 
   1  -8   4       42.42       43.07      9.28 o 
   2  -8   4     1558.10     1562.82     27.47 o 
   3  -8   4      162.88      175.11     11.76 o 
   4  -8   4      182.12      235.27     16.61 o 
   5  -8   4      882.89      856.47     49.13 o 
   6  -8   4      299.49      277.33     23.11 o 
   7  -8   4      729.84      888.87     36.90 o 
   8  -8   4      848.77      788.41     39.21 o 
   9  -8   4       18.65       -5.03     39.49 o 
  10  -8   4       14.97      -31.85     31.85 o 
 -10  -7   4       11.36       18.58     50.81 o 
  -9  -7   4      110.08      118.02     28.09 o 
  -8  -7   4        0.18      -18.02     23.82 o 
  -7  -7   4       95.83       84.01     22.40 o 
  -6  -7   4      102.07      114.54     19.93 o 
  -5  -7   4      774.27      741.46     27.24 o 
  -4  -7   4        0.84        7.93     13.42 o 
  -3  -7   4       13.07        9.86     17.27 o 
  -2  -7   4      101.29      135.03     14.33 o 
  -1  -7   4        2.04        9.58      8.29 o 
   0  -7   4      194.47      177.02      8.56 o 
   1  -7   4      441.50      406.03     12.94 o 
   2  -7   4     3103.24     3182.71     45.93 o 
   3  -7   4        5.64       11.98      9.28 o 
   4  -7   4        2.07        1.57     13.98 o 
   5  -7   4      378.87      416.07     26.13 o 
   6  -7   4       68.87       73.64     27.19 o 
   7  -7   4     1495.28     1514.48     69.92 o 
   8  -7   4      282.11      318.31     27.27 o 
   9  -7   4      440.52      496.13     40.32 o 
  10  -7   4      576.10      538.12     40.91 o 
  11  -7   4       14.96       17.30     45.03 o 
 -11  -6   4       23.57      -19.75     30.16 o 
 -10  -6   4      102.63       69.73     54.14 o 
  -9  -6   4      132.91       81.65     26.26 o 
  -8  -6   4     1069.07     1182.50     59.57 o 
  -7  -6   4       15.91       16.98     20.46 o 
  -6  -6   4       39.68       22.74     18.08 o 
  -5  -6   4       34.89       48.52     16.45 o 
  -4  -6   4     1077.04     1007.07     39.34 o 
  -3  -6   4      325.62      266.50     25.49 o 
  -2  -6   4     1422.35     1508.65     25.46 o 
  -1  -6   4        3.90        7.27      6.58 o 
   0  -6   4      602.72      673.96     13.34 o 
   1  -6   4      393.56      459.04     27.59 o 
   2  -6   4        2.94        4.96      7.80 o 
   3  -6   4     3181.51     3166.65     45.74 o 
   4  -6   4     1861.63     1880.64     31.26 o 
   5  -6   4       89.05       78.84     12.01 o 
   6  -6   4      216.82      196.21     18.49 o 
   7  -6   4      214.41      237.04     22.07 o 
   8  -6   4       60.23       88.14     23.53 o 
   9  -6   4       30.53       30.30     25.47 o 
  10  -6   4      188.63      235.78     30.41 o 
  11  -6   4       43.33       38.26     30.75 o 
 -11  -5   4       48.76       10.74     30.04 o 
 -10  -5   4      110.59       76.30     27.13 o 
  -9  -5   4      171.13      206.62     26.28 o 
  -8  -5   4       79.82       76.98     27.62 o 
  -7  -5   4       53.81       62.44     19.19 o 
  -6  -5   4     3554.85     3680.75     73.77 o 
  -5  -5   4     2058.27     1912.53     42.89 o 
  -4  -5   4      113.21      126.60     12.22 o 
  -3  -5   4       41.89       24.24      9.62 o 
  -2  -5   4     7658.31     7459.29    133.79 o 
  -1  -5   4     3396.16     3601.75     72.06 o 
   0  -5   4       26.66       34.61      8.09 o 
   1  -5   4      513.61      557.47     17.72 o 
   2  -5   4     2673.65     2549.42     66.24 o 
   3  -5   4      181.10      216.83     10.96 o 
   4  -5   4       35.66       43.20     12.33 o 
   5  -5   4     1182.89     1200.35     24.78 o 
   6  -5   4     1522.42     1433.51     43.88 o 
   7  -5   4       35.05       38.34     28.09 o 
   8  -5   4      525.36      495.20     30.02 o 
   9  -5   4       87.32       86.51     23.59 o 
  10  -5   4       84.24       79.48     36.59 o 
  11  -5   4        8.75       20.98     28.15 o 
 -11  -4   4       85.70       71.39     29.79 o 
 -10  -4   4       44.02       27.73     26.16 o 
  -9  -4   4     1079.48     1088.09     71.99 o 
  -8  -4   4       83.59       27.06     20.38 o 
  -7  -4   4       99.40       98.98     18.39 o 
  -6  -4   4      317.21      293.89     23.09 o 
  -5  -4   4     4561.36     4760.68     89.91 o 
  -4  -4   4      535.30      582.85     26.61 o 
  -3  -4   4     3838.25     3538.74     57.83 o 
  -2  -4   4      312.38      259.45     11.60 o 
  -1  -4   4    12121.42    12742.18    244.50 o 
   0  -4   4    16741.22    17295.95    545.54 o 
   1  -4   4     5436.39     5443.26    178.96 o 
   2  -4   4     3168.06     3097.03     62.20 o 
   3  -4   4     1235.49     1222.89     19.58 o 
   4  -4   4     2164.02     2145.72     32.79 o 
   5  -4   4      113.12      118.61     11.17 o 
   6  -4   4     1543.27     1626.44     35.79 o 
   7  -4   4      265.29      273.86     19.50 o 
   8  -4   4     1569.71     1491.34     49.26 o 
   9  -4   4      137.55      166.12     26.50 o 
  10  -4   4      171.79      210.69     32.92 o 
  11  -4   4      139.77      151.42     28.45 o 
  12  -4   4       34.36       28.80     40.02 o 
 -12  -3   4      118.94       48.00     32.38 o 
 -11  -3   4        2.64      -28.32     28.32 o 
 -10  -3   4      313.36      336.16     41.77 o 
  -9  -3   4      584.52      481.26     27.18 o 
  -8  -3   4      374.50      326.84     23.08 o 
  -7  -3   4      746.61      641.81     29.33 o 
  -6  -3   4     1039.32      866.41     29.13 o 
  -5  -3   4     1538.23     1562.04     56.63 o 
  -4  -3   4      729.45      730.01     32.98 o 
  -3  -3   4     2260.20     2166.27     37.47 o 
  -2  -3   4      614.74      675.57     20.30 o 
  -1  -3   4      417.09      510.65     34.62 o 
   0  -3   4      416.23      454.65     32.54 o 
   1  -3   4    12620.04    12653.02    400.86 o 
   2  -3   4     2269.10     2386.80     85.82 o 
   3  -3   4       65.51      103.94      5.42 o 
   4  -3   4     1624.12     1553.46     28.76 o 
   5  -3   4      749.83      825.62     18.99 o 
   6  -3   4      358.13      337.40     13.87 o 
   7  -3   4       61.46       53.70      9.13 o 
   8  -3   4        4.27        3.14     11.04 o 
   9  -3   4        2.25       -7.33     14.40 o 
  10  -3   4      668.02      719.90     30.01 o 
  11  -3   4       81.27       64.27     17.24 o 
  12  -3   4      105.81      124.53     21.07 o 
 -12  -2   4        3.34      -44.13     44.13 o 
 -11  -2   4       48.26       14.28     27.85 o 
 -10  -2   4      488.20      563.42     31.55 o 
  -9  -2   4        9.09        6.44     20.78 o 
  -8  -2   4      297.17      388.71     23.65 o 
  -7  -2   4      960.39      862.34     31.45 o 
  -6  -2   4     3688.03     3454.95     68.96 o 
  -5  -2   4        9.15       10.02     10.36 o 
  -4  -2   4     1936.86     1676.63     37.85 o 
  -3  -2   4     9091.67     9030.40    160.82 o 
  -2  -2   4     6188.94     6145.48    201.21 o 
  -1  -2   4     1558.70     1597.43     61.93 o 
   0  -2   4      179.19      120.31     17.47 o 
   1  -2   4      609.67      605.60     31.84 o 
   2  -2   4     3451.01     3617.77    121.04 o 
   3  -2   4     1164.80     1046.72     16.25 o 
   4  -2   4     4900.68     4818.33     66.51 o 
   5  -2   4      777.62      768.14     17.78 o 
   6  -2   4      209.18      200.94      9.09 o 
   7  -2   4     2050.67     2012.66     33.20 o 
   8  -2   4       27.18       17.00     12.08 o 
   9  -2   4     1059.98     1062.06     26.43 o 
  10  -2   4        5.99       -6.28     15.93 o 
  11  -2   4       44.66       37.03     19.61 o 
  12  -2   4      264.01      234.75     25.24 o 
 -12  -1   4       50.93       13.44     45.38 o 
 -11  -1   4        0.27      -27.09     27.09 o 
 -10  -1   4        3.00       -0.14     24.66 o 
  -9  -1   4      178.84      197.46     24.02 o 
  -8  -1   4        1.35        0.67     24.87 o 
  -7  -1   4       33.81       49.44     16.96 o 
  -6  -1   4      109.56       35.70     17.68 o 
  -5  -1   4     4845.31     4841.30     75.33 o 
  -4  -1   4     3236.36     3427.37     64.76 o 
  -3  -1   4     1743.75     2046.40     58.72 o 
  -2  -1   4      764.67      743.28     22.48 o 
  -1  -1   4      930.19      846.61     39.84 o 
   0  -1   4      627.75      554.35     30.55 o 
   1  -1   4     2785.99     2617.86     89.96 o 
   2  -1   4       93.83       51.71     15.89 o 
   3  -1   4      159.65      179.99      6.34 o 
   4  -1   4    11233.66    11552.57    155.12 o 
   5  -1   4      386.33      385.65     10.22 o 
   6  -1   4     6068.21     6024.52    115.67 o 
   7  -1   4      502.96      500.95     16.75 o 
   8  -1   4        7.08        0.44     11.97 o 
   9  -1   4       58.03       35.72     14.15 o 
  10  -1   4      494.54      486.54     30.63 o 
  11  -1   4        0.79      -21.08     21.08 o 
  12  -1   4       22.73      -23.95     26.15 o 
 -12   0   4      291.27      295.19     49.00 o 
 -11   0   4       22.19       -0.47     21.43 o 
 -10   0   4      207.90      168.86     21.31 o 
  -9   0   4      993.29     1151.48     32.24 o 
  -8   0   4       81.86       30.03     14.90 o 
  -7   0   4      959.57      978.93     25.74 o 
  -6   0   4      547.59      619.85     20.25 o 
  -5   0   4      844.01      607.73     17.23 o 
  -4   0   4        3.11       -1.74      7.28 o 
  -3   0   4    18410.63    17829.82    475.60 o 
  -2   0   4     1886.52     1944.75     53.87 o 
   0   0   4     6566.26     6137.69    199.88 o 
   1   0   4    29296.46    27527.06    875.52 o 
   2   0   4      143.30      133.59     16.43 o 
   3   0   4     6914.00     6683.89     90.20 o 
   4   0   4      190.55      174.18      6.18 o 
   5   0   4     1358.80     1293.63     19.49 o 
   6   0   4     2424.86     2504.69     42.24 o 
   7   0   4        1.94       -0.44     10.44 o 
   8   0   4      151.78      171.00     13.37 o 
   9   0   4        2.23       19.37     13.31 o 
  10   0   4      485.84      607.43     27.03 o 
  11   0   4        0.58       10.48     25.36 o 
  12   0   4      186.49      181.76     73.71 o 
 -12   1   4       42.57       22.10     30.49 o 
 -11   1   4       73.86       37.17     22.78 o 
 -10   1   4      824.16      875.55     32.24 o 
  -9   1   4       54.49       56.27     18.11 o 
  -8   1   4        1.14       -9.11     14.86 o 
  -7   1   4     4178.94     4635.11     72.36 o 
  -6   1   4     7394.09     6954.87    102.87 o 
  -5   1   4     1289.26     1264.21     24.79 o 
  -4   1   4     1558.06     1734.17     36.84 o 
  -3   1   4    25723.43    25419.77    378.00 o 
  -2   1   4     2589.11     2426.81     37.20 o 
   1   1   4      320.90      326.60     27.17 o 
   2   1   4      663.98      603.30     17.64 o 
   3   1   4     1905.90     1730.83     22.13 o 
   4   1   4      212.56      251.02     10.56 o 
   5   1   4      858.15      708.62     12.16 o 
   6   1   4     2071.69     2021.58     28.72 o 
   7   1   4      395.91      344.59     12.54 o 
   8   1   4     1255.60     1160.37     25.46 o 
   9   1   4      624.23      587.90     20.59 o 
  10   1   4       26.69       16.18     22.50 o 
  11   1   4       22.23       18.89     26.54 o 
  12   1   4       97.18      141.00     56.68 o 
 -12   2   4      147.93      129.08     32.70 o 
 -11   2   4       58.90       59.20     22.65 o 
 -10   2   4       67.25       21.84     20.06 o 
  -9   2   4        2.82        5.26     17.63 o 
  -8   2   4      662.73      716.04     26.97 o 
  -7   2   4     1956.15     1934.18     37.17 o 
  -6   2   4      146.29      141.44     12.79 o 
  -5   2   4     2719.12     3014.87     60.43 o 
  -4   2   4     7547.06     7805.19    132.48 o 
  -3   2   4     2320.04     2456.65     39.30 o 
  -2   2   4     1606.79     1714.36     27.66 o 
  -1   2   4    19709.19    20641.11    337.78 o 
   0   2   4     5016.52     5054.29     93.75 o 
   1   2   4     1739.33     1930.97     85.98 o 
   2   2   4    19723.24    19993.19    253.07 o 
   3   2   4      554.39      547.87      9.54 o 
   4   2   4     5006.70     4824.10     53.00 o 
   5   2   4      729.27      875.77     15.94 o 
   6   2   4     1507.96     1457.20     26.20 o 
   7   2   4      636.27      562.09     20.94 o 
   8   2   4       36.45       54.62     26.52 o 
   9   2   4      155.73      200.88     21.56 o 
  10   2   4     1357.87     1239.55     42.23 o 
  11   2   4       50.07       46.81     27.20 o 
  12   2   4       17.57       -5.77     33.88 o 
 -12   3   4       28.41       23.80     31.71 o 
 -11   3   4       13.82       15.74     28.31 o 
 -10   3   4      570.20      544.74     25.06 o 
  -9   3   4       97.43       87.79     18.05 o 
  -8   3   4      302.24      181.01     17.52 o 
  -7   3   4      135.66      123.52     11.99 o 
  -6   3   4     3972.16     4085.12     55.87 o 
  -5   3   4     1590.44     1552.84     28.97 o 
  -4   3   4        8.89        5.17      7.42 o 
  -3   3   4      863.88      916.91     29.01 o 
  -2   3   4       90.62       93.33      6.14 o 
  -1   3   4     8996.15     9109.20    134.30 o 
   0   3   4    16531.74    16980.42    305.17 o 
   1   3   4     2448.90     2720.01     39.96 o 
   2   3   4     1171.42     1300.95     18.40 o 
   3   3   4     2732.60     2934.27     44.49 o 
   4   3   4     6878.71     7092.84    103.21 o 
   5   3   4       89.96      140.40     30.84 o 
   6   3   4        1.69       25.80      9.59 o 
   7   3   4      246.70      295.52     13.96 o 
   8   3   4     1134.43     1146.20     27.79 o 
   9   3   4      817.07      720.02     37.59 o 
  10   3   4       35.18       72.37     24.88 o 
  11   3   4        8.65       41.60     26.84 o 
  12   3   4      947.30      988.43     55.21 o 
 -12   4   4      101.11       98.06     33.24 o 
 -11   4   4       28.72       34.72     28.93 o 
 -10   4   4      301.39      266.73     22.15 o 
  -9   4   4       28.61       10.30     18.14 o 
  -8   4   4      183.16      141.34     13.79 o 
  -7   4   4     2170.82     2172.63     35.35 o 
  -6   4   4     2173.22     2228.54     34.57 o 
  -5   4   4      136.41      154.24     10.88 o 
  -4   4   4     4901.22     4858.45     74.61 o 
  -3   4   4      890.74      740.47     16.72 o 
  -2   4   4    11150.89    10944.59    140.56 o 
  -1   4   4    11856.93    12642.46    164.87 o 
   0   4   4      567.46      641.05     13.44 o 
   1   4   4    10502.25    10345.66    153.72 o 
   2   4   4       29.39       26.59      4.73 o 
   3   4   4      482.17      399.72     11.46 o 
   4   4   4      112.24       83.78      7.85 o 
   5   4   4     1758.61     1755.79     30.80 o 
   6   4   4      922.03      884.08     21.30 o 
   7   4   4     1304.97     1403.54     30.18 o 
   8   4   4      424.07      369.83     18.01 o 
   9   4   4        3.19       -4.19     24.29 o 
  10   4   4      110.52       93.32     24.81 o 
  11   4   4       58.62       46.76     28.33 o 
  12   4   4       35.64       42.10     31.41 o 
 -12   5   4      102.53      122.81     33.02 o 
 -11   5   4       28.71       33.84     29.12 o 
 -10   5   4        1.92        6.86     25.98 o 
  -9   5   4        7.86        2.88     21.74 o 
  -8   5   4     1140.51     1019.52     30.14 o 
  -7   5   4      485.15      529.32     19.09 o 
  -6   5   4      901.93      942.87     21.60 o 
  -5   5   4     7322.57     7158.92    108.63 o 
  -4   5   4     3509.33     3364.54     53.82 o 
  -3   5   4     5988.21     5916.88     89.50 o 
  -2   5   4     3643.63     3644.19     56.24 o 
  -1   5   4     6307.68     6281.97     93.73 o 
   0   5   4    19473.98    18906.85    280.23 o 
   1   5   4     1108.24      942.60     35.14 o 
   2   5   4       11.37       22.35      6.88 o 
   3   5   4    12328.76    12411.26    219.70 o 
   4   5   4     5970.13     6259.94    113.45 o 
   5   5   4      535.45      594.40     35.82 o 
   6   5   4     1049.63     1003.91     27.02 o 
   7   5   4     1214.67     1374.04     29.29 o 
   8   5   4      268.31      239.82     16.53 o 
   9   5   4       21.51      -22.79     22.79 o 
  10   5   4      205.23      239.90     34.48 o 
  11   5   4       30.14       34.94     33.36 o 
  12   5   4       27.68       35.73     39.14 o 
 -12   6   4        2.48      -36.42     36.42 o 
 -11   6   4        3.17       -5.71     30.03 o 
 -10   6   4      719.41      955.30     59.20 o 
  -9   6   4      200.52      226.99     17.51 o 
  -8   6   4       23.21       13.97     14.11 o 
  -7   6   4      284.75      340.47     15.08 o 
  -6   6   4     2757.96     2815.83     41.83 o 
  -5   6   4     1731.39     1826.66     34.66 o 
  -4   6   4     4656.98     4099.68    120.30 o 
  -3   6   4      435.69      389.75     15.23 o 
  -2   6   4     1000.97      980.80     20.19 o 
  -1   6   4     2946.69     2690.87     42.88 o 
   0   6   4     1711.02     1631.82     27.85 o 
   1   6   4       88.78       93.25      7.45 o 
   2   6   4     5775.76     5665.85    102.76 o 
   3   6   4     5576.13     5277.12     96.50 o 
   4   6   4      464.12      479.54     18.28 o 
   5   6   4     2836.00     2616.02     82.67 o 
   6   6   4      271.13      272.90     15.91 o 
   7   6   4      144.79      123.08     20.88 o 
   8   6   4     1563.04     1461.00     39.52 o 
   9   6   4      461.88      518.99     40.52 o 
  10   6   4       35.57        8.86     31.11 o 
  11   6   4       23.18       14.18     37.23 o 
  12   6   4      637.10      746.15     56.08 o 
 -11   7   4        7.93       27.14     31.43 o 
 -10   7   4       37.45       15.84     28.54 o 
  -9   7   4       35.49       21.13     19.33 o 
  -8   7   4     3034.84     3039.75     47.63 o 
  -7   7   4      212.07      222.36     16.43 o 
  -6   7   4        6.82       -2.56     11.55 o 
  -5   7   4       25.66       17.96     11.97 o 
  -4   7   4    11888.32    11753.62    182.83 o 
  -3   7   4      180.00      213.55     11.37 o 
  -2   7   4     5569.27     5291.56    102.11 o 
  -1   7   4     3938.46     3704.81     77.15 o 
   0   7   4     8311.10     8326.11    124.04 o 
   1   7   4     1489.61     1603.07     28.38 o 
   2   7   4     2456.92     2533.83     41.59 o 
   3   7   4       77.64       96.81     11.18 o 
   4   7   4      401.40      368.69     18.81 o 
   5   7   4     4102.42     4005.65     76.54 o 
   6   7   4       20.02       10.67     13.38 o 
   7   7   4        3.94        4.87     14.76 o 
   8   7   4       99.80       61.43     18.13 o 
   9   7   4      193.71      191.02     32.20 o 
  10   7   4      143.63      111.19     36.02 o 
  11   7   4        5.98       -0.67     36.56 o 
  12   7   4        0.48       20.71     42.80 o 
 -11   8   4       87.32       95.61     36.40 o 
 -10   8   4       93.64       62.77     29.43 o 
  -9   8   4      277.17      234.95     21.55 o 
  -8   8   4       10.20       16.88     18.42 o 
  -7   8   4       34.89       30.80     13.89 o 
  -6   8   4     1439.72     1187.24     25.62 o 
  -5   8   4      231.54      209.35     14.62 o 
  -4   8   4      306.85      268.07     14.04 o 
  -3   8   4      946.63     1035.68     24.24 o 
  -2   8   4     6390.05     6313.21     96.21 o 
  -1   8   4     1642.00     1660.50     30.42 o 
   0   8   4     2452.50     2214.54     45.72 o 
   1   8   4     2009.29     1987.37     34.40 o 
   2   8   4     1208.31     1212.23     24.73 o 
   3   8   4      503.23      429.70     16.86 o 
   4   8   4      813.11      800.31     25.52 o 
   5   8   4      354.27      336.61     17.50 o 
   6   8   4      689.83      674.83     26.91 o 
   7   8   4      385.53      357.06     20.98 o 
   8   8   4      537.23      549.18     29.27 o 
   9   8   4      198.34      225.42     34.24 o 
  10   8   4        4.96      -19.55     36.06 o 
  11   8   4      101.32       97.71     39.56 o 
 -11   9   4       42.96       53.08     33.86 o 
 -10   9   4       69.92      109.15     31.53 o 
  -9   9   4        9.24        9.60     22.18 o 
  -8   9   4      137.10      141.71     20.59 o 
  -7   9   4       73.09       56.55     18.07 o 
  -6   9   4        0.70       10.31     12.71 o 
  -5   9   4        0.55      -11.62     13.44 o 
  -4   9   4       53.21       89.40     12.59 o 
  -3   9   4       89.13       92.54     12.07 o 
  -2   9   4      906.06      960.80     23.30 o 
  -1   9   4     2548.06     2584.53     43.93 o 
   0   9   4      180.88      171.52     13.74 o 
   1   9   4        3.21       -0.61      9.92 o 
   2   9   4     2151.14     2038.03     36.12 o 
   3   9   4      312.88      357.22     14.99 o 
   4   9   4       83.81       82.79     12.32 o 
   5   9   4      384.33      364.32     19.71 o 
   6   9   4     1660.25     1686.79     42.14 o 
   7   9   4       32.41       11.64     21.07 o 
   8   9   4      344.81      320.87     32.72 o 
   9   9   4      145.42      168.68     35.19 o 
  10   9   4      457.03      449.04     45.01 o 
  11   9   4      175.89      156.91     43.01 o 
 -10  10   4       23.71       44.68     31.90 o 
  -9  10   4        1.54       -9.26     27.85 o 
  -8  10   4     1356.94     1469.35     38.71 o 
  -7  10   4       34.94        0.66     19.07 o 
  -6  10   4      105.59       79.41     16.50 o 
  -5  10   4      347.40      338.00     22.76 o 
  -4  10   4     2244.43     2450.15     45.01 o 
  -3  10   4      353.46      431.41     17.62 o 
  -2  10   4     1931.05     1760.60     34.35 o 
  -1  10   4      144.62      170.24     12.74 o 
   0  10   4     5144.69     5358.10    100.79 o 
   1  10   4     1264.99     1222.87     26.58 o 
   2  10   4      711.85      736.36     21.14 o 
   3  10   4       39.44       25.73     12.08 o 
   4  10   4      279.22      279.76     21.19 o 
   5  10   4      254.21      282.66     16.18 o 
   6  10   4      235.91      236.30     15.87 o 
   7  10   4      319.46      242.11     22.01 o 
   8  10   4      157.05      135.79     23.13 o 
   9  10   4       12.90       30.20     36.35 o 
  10  10   4        9.88      -13.39     39.18 o 
  11  10   4        8.93        3.54     42.47 o 
 -10  11   4      281.17      236.81     34.14 o 
  -9  11   4       58.63       12.69     29.88 o 
  -8  11   4       15.18       61.64     22.48 o 
  -7  11   4      436.04      433.89     23.67 o 
  -6  11   4     2001.98     1891.54     41.16 o 
  -5  11   4      202.77      174.55     20.94 o 
  -4  11   4      205.56      232.04     21.35 o 
  -3  11   4        4.44        8.92     12.93 o 
  -2  11   4     6166.67     5815.50     90.82 o 
  -1  11   4     1642.15     1605.27     32.77 o 
   0  11   4     1270.98     1159.00     27.66 o 
   1  11   4       36.45        6.59     12.52 o 
   2  11   4     6367.51     6373.35     98.72 o 
   3  11   4       14.08       25.76     12.68 o 
   4  11   4      112.59      116.22     14.57 o 
   5  11   4       55.39       35.10     14.82 o 
   6  11   4      974.92     1054.93     37.21 o 
   7  11   4       93.31       86.47     22.94 o 
   8  11   4        5.80       46.88     24.56 o 
   9  11   4        5.46       51.45     39.43 o 
  10  11   4       52.83       75.45     43.09 o 
  -9  12   4       12.33       32.81     31.58 o 
  -8  12   4      117.94      136.97     23.82 o 
  -7  12   4      173.44      205.70     35.22 o 
  -6  12   4       95.61      100.69     20.03 o 
  -5  12   4      748.17      762.33     35.64 o 
  -4  12   4     1696.09     1573.65     47.82 o 
  -3  12   4       21.75       24.74     18.54 o 
  -2  12   4       71.83      114.85     19.31 o 
  -1  12   4      371.92      381.15     22.16 o 
   0  12   4     1271.45     1161.93     35.55 o 
   1  12   4      270.49      241.53     27.91 o 
   2  12   4      204.22      174.11     24.92 o 
   3  12   4      102.55       77.16     18.56 o 
   4  12   4     1821.02     1869.83     46.34 o 
   5  12   4       25.14       -5.18     15.87 o 
   6  12   4       92.03       70.96     21.72 o 
   7  12   4      393.95      387.92     32.64 o 
   8  12   4      364.23      405.08     30.37 o 
   9  12   4        4.03      -12.56     40.01 o 
  -9  13   4       33.56       28.56     31.89 o 
  -8  13   4       53.41       89.66     24.56 o 
  -7  13   4       11.04       15.60     22.13 o 
  -6  13   4        4.58       24.31     20.53 o 
  -5  13   4      473.42      513.94     28.44 o 
  -4  13   4       39.82       85.14     22.82 o 
  -3  13   4      587.83      469.50     26.62 o 
  -2  13   4      621.67      648.31     32.73 o 
  -1  13   4        1.31        9.55     29.10 o 
   0  13   4       64.45       53.98     29.24 o 
   1  13   4       32.07       17.02     19.18 o 
   2  13   4        1.27       -8.98     19.29 o 
   3  13   4      339.12      355.35     23.60 o 
   4  13   4        2.66      -17.51     17.51 o 
   5  13   4        0.99       -6.87     17.67 o 
   6  13   4        0.67      -23.22     23.22 o 
   7  13   4       50.65        9.74     26.03 o 
   8  13   4      155.22      174.71     43.09 o 
   9  13   4        4.20       -1.00     43.47 o 
  -8  14   4       85.17       79.25     30.64 o 
  -7  14   4       24.36       -2.31     23.15 o 
  -6  14   4      142.42      136.34     22.99 o 
  -5  14   4       11.31       34.99     21.54 o 
  -4  14   4       18.27       59.09     24.53 o 
  -3  14   4       60.14       52.18     23.97 o 
  -2  14   4      698.69      758.91     39.09 o 
  -1  14   4       73.38       58.37     22.49 o 
   0  14   4      174.75      191.98     23.34 o 
   1  14   4        1.73      -12.16     21.01 o 
   2  14   4      697.96      670.95     34.48 o 
   3  14   4        2.54       -2.76     18.02 o 
   4  14   4       10.01       -2.37     21.05 o 
   5  14   4       27.60      -12.92     24.72 o 
   6  14   4      119.39       96.83     27.43 o 
   7  14   4       33.46       -2.76     26.99 o 
   8  14   4       15.45       47.00     44.47 o 
  -7  15   4        0.65       35.07     24.74 o 
  -6  15   4       86.02      108.93     24.32 o 
  -5  15   4      208.86      242.95     24.07 o 
  -4  15   4      126.53      145.68     21.50 o 
  -3  15   4      328.25      315.99     28.72 o 
  -2  15   4       75.21      115.26     25.97 o 
  -1  15   4      244.03      296.63     38.83 o 
   0  15   4      580.05      542.28     29.52 o 
   1  15   4      304.75      272.67     25.89 o 
   2  15   4       61.55       52.67     26.79 o 
   3  15   4      110.83       92.15     21.89 o 
   4  15   4      233.12      246.08     23.03 o 
   5  15   4      212.91      203.78     29.21 o 
   6  15   4       63.75       66.09     29.48 o 
   7  15   4        1.30       17.43     46.09 o 
  -6  16   4      205.40      143.22     45.47 o 
  -5  16   4      174.11      174.12     24.34 o 
  -4  16   4        0.67       -2.91     21.86 o 
  -3  16   4      275.82      268.13     23.32 o 
  -2  16   4      220.98      215.40     29.56 o 
  -1  16   4      151.36      177.06     42.03 o 
   0  16   4        5.13       38.97     26.50 o 
   1  16   4      372.85      365.02     25.97 o 
   2  16   4      142.41      113.88     23.85 o 
   3  16   4      121.85      100.28     23.85 o 
   4  16   4       45.15       36.00     23.80 o 
   5  16   4      162.60      155.64     30.12 o 
   6  16   4      202.49      223.25     32.72 o 
  -4  17   4       47.66       73.50     21.28 o 
  -3  17   4      304.58      237.38     21.77 o 
  -2  17   4      130.94      127.66     20.84 o 
  -1  17   4      176.54      148.92     27.64 o 
   0  17   4      125.16       88.87     25.48 o 
   1  17   4       53.42       35.50     25.23 o 
   2  17   4       14.16       -2.05     24.52 o 
   3  17   4       21.53        6.79     24.90 o 
   4  17   4       42.91       60.12     31.71 o 
   0  18   4       31.90        4.49     42.59 o 
   1  18   4       10.39      -37.69     43.05 o 
  -1 -14   5        3.29       18.85     35.01 o 
   0 -14   5       19.53       65.53     36.30 o 
   1 -14   5        5.33       40.60     35.36 o 
   2 -14   5      114.83      148.08     59.32 o 
  -4 -13   5       75.20       89.10     47.59 o 
  -3 -13   5        5.37       55.93     34.16 o 
  -2 -13   5       82.87      104.21     33.91 o 
  -1 -13   5        0.69        9.56     31.38 o 
   0 -13   5       67.34       97.90     32.86 o 
   1 -13   5       29.35       57.16     33.01 o 
   2 -13   5       89.08       91.56     34.07 o 
   3 -13   5       53.75       72.66     36.57 o 
   4 -13   5        3.57       51.51     38.11 o 
   5 -13   5        0.55       19.29     38.99 o 
  -5 -12   5        1.29      -28.12     44.42 o 
  -4 -12   5       16.62       87.39     61.56 o 
  -3 -12   5       31.79       64.32     53.01 o 
  -2 -12   5       59.42       85.78     29.95 o 
  -1 -12   5        0.21       -4.48     28.53 o 
   0 -12   5      563.89      669.55    102.90 o 
   1 -12   5      116.45      128.94     29.27 o 
   2 -12   5       13.56       60.15     29.40 o 
   3 -12   5       25.63       52.92     32.02 o 
   4 -12   5      233.77      231.49     62.02 o 
   5 -12   5        0.18       32.39     35.45 o 
   6 -12   5       60.34       26.95     38.31 o 
  -7 -11   5       42.40       10.08     34.30 o 
  -6 -11   5       65.54      108.94     49.62 o 
  -5 -11   5        6.91       -8.73     28.43 o 
  -4 -11   5       67.51      110.24     37.94 o 
  -3 -11   5      213.58      235.42     29.55 o 
  -2 -11   5      106.72      100.50     27.77 o 
  -1 -11   5       27.40       34.20     24.65 o 
   0 -11   5        4.22       42.26     23.81 o 
   1 -11   5      114.45      161.91     25.20 o 
   2 -11   5      128.68      173.03     26.49 o 
   3 -11   5      188.23      253.87     30.43 o 
   4 -11   5        3.10       20.36     29.80 o 
   5 -11   5      208.87      165.27     33.36 o 
   6 -11   5      492.06      510.49     64.40 o 
   7 -11   5       15.06      -13.95     39.75 o 
  -8 -10   5      202.24      200.13     33.75 o 
  -7 -10   5      252.02      339.33     43.78 o 
  -6 -10   5      107.21      175.43     45.42 o 
  -5 -10   5       98.16      149.48     27.88 o 
  -4 -10   5      234.68      284.10     23.47 o 
  -3 -10   5      517.31      578.81     31.00 o 
  -2 -10   5       41.39       64.12     18.69 o 
  -1 -10   5      747.70      845.58     39.07 o 
   0 -10   5      944.49      889.03     37.63 o 
   1 -10   5      432.68      512.23     41.91 o 
   2 -10   5      348.08      399.13     32.34 o 
   3 -10   5       85.86      119.53     27.95 o 
   4 -10   5      194.03      173.50     31.66 o 
   5 -10   5       20.13       23.72     63.62 o 
   6 -10   5       11.61       15.56     31.24 o 
   7 -10   5      164.70      143.39     72.11 o 
   8 -10   5      635.75      723.40     74.35 o 
  -8  -9   5       33.66       28.64     31.02 o 
  -7  -9   5       65.83       67.67     31.03 o 
  -6  -9   5       12.54      -17.82     24.84 o 
  -5  -9   5      400.72      455.12     37.63 o 
  -4  -9   5      517.95      628.21     26.48 o 
  -3  -9   5      153.07      210.84     18.63 o 
  -2  -9   5      585.79      599.59     37.45 o 
  -1  -9   5     1405.39     1464.55     33.64 o 
   0  -9   5      861.47      979.81     23.50 o 
   1  -9   5      594.32      641.40     31.23 o 
   2  -9   5      417.90      424.76     16.53 o 
   3  -9   5      505.49      558.45     38.52 o 
   4  -9   5      140.96      126.55     27.38 o 
   5  -9   5      105.90       60.72     32.49 o 
   6  -9   5        3.44      -28.97     42.01 o 
   7  -9   5       35.15      -29.31     43.22 o 
   8  -9   5      110.77       39.56     36.33 o 
   9  -9   5       72.39       49.33     41.02 o 
  -9  -8   5       98.49       74.89     30.73 o 
  -8  -8   5       14.53       -9.66     36.60 o 
  -7  -8   5       16.57        4.91     24.57 o 
  -6  -8   5        3.77       -6.37     22.44 o 
  -5  -8   5      630.01      605.60     28.97 o 
  -4  -8   5       40.59       67.81     16.87 o 
  -3  -8   5       67.62       59.01     15.46 o 
  -2  -8   5      291.49      300.46     14.10 o 
  -1  -8   5      479.99      521.67     18.56 o 
   0  -8   5        1.86        1.83      9.51 o 
   1  -8   5       27.41       20.26      9.36 o 
   2  -8   5      253.37      294.94     13.62 o 
   3  -8   5      335.35      357.11     26.85 o 
   4  -8   5     1371.81     1464.93     48.15 o 
   5  -8   5       52.60       66.74     24.34 o 
   6  -8   5       50.26       12.81     37.47 o 
   7  -8   5      152.53      118.63     28.58 o 
   8  -8   5        0.03      -40.22     40.22 o 
   9  -8   5       24.37      -24.66     71.20 o 
  10  -8   5       47.81        2.39     39.59 o 
 -10  -7   5      350.58      327.62     46.05 o 
  -9  -7   5      264.69      255.22     30.14 o 
  -8  -7   5      260.62      263.99     28.86 o 
  -7  -7   5        2.65        9.28     22.37 o 
  -6  -7   5      121.40      160.34     22.83 o 
  -5  -7   5       23.75       18.61     18.74 o 
  -4  -7   5      636.80      617.26     24.38 o 
  -3  -7   5        4.63       19.07     13.26 o 
  -2  -7   5      106.83      102.10     15.62 o 
  -1  -7   5       28.89       15.56      8.78 o 
   0  -7   5      111.30       91.21      8.91 o 
   1  -7   5       86.02       94.45      7.77 o 
   2  -7   5      302.33      343.87     13.59 o 
   3  -7   5      630.66      677.29     17.99 o 
   4  -7   5      781.16      794.21     25.43 o 
   5  -7   5      407.73      387.29     38.51 o 
   6  -7   5      298.87      272.37     22.22 o 
   7  -7   5       79.37       42.36     28.53 o 
   8  -7   5       15.76        7.05     29.09 o 
   9  -7   5       45.01        5.72     37.47 o 
  10  -7   5       37.83       12.81     36.90 o 
 -10  -6   5       29.59       12.90     30.25 o 
  -9  -6   5       17.67       -5.82     26.03 o 
  -8  -6   5      244.01      237.90     51.31 o 
  -7  -6   5      110.67       70.99     21.43 o 
  -6  -6   5       41.38       61.53     18.85 o 
  -5  -6   5     1771.85     1571.80     58.61 o 
  -4  -6   5     2149.85     2364.31     62.04 o 
  -3  -6   5      754.02      825.00     52.77 o 
  -2  -6   5     1733.29     1764.76     41.59 o 
  -1  -6   5     4928.16     5208.96    101.01 o 
   0  -6   5     1851.87     1814.50     41.68 o 
   1  -6   5      768.09      766.98     24.06 o 
   2  -6   5      411.75      395.59     12.56 o 
   3  -6   5     4041.19     4235.74     76.28 o 
   4  -6   5       15.44       19.35     16.60 o 
   5  -6   5      261.91      295.22     14.83 o 
   6  -6   5      825.49      791.90     31.31 o 
   7  -6   5        1.21      -28.90     28.90 o 
   8  -6   5      581.57      438.80     29.74 o 
   9  -6   5      330.17      340.10     37.80 o 
  10  -6   5       39.85        5.66     68.90 o 
  11  -6   5        7.79       -7.03     43.82 o 
 -11  -5   5        5.34      -27.61     30.61 o 
 -10  -5   5       28.37       -4.64     27.90 o 
  -9  -5   5      293.85      253.44     27.06 o 
  -8  -5   5      196.68      255.12     25.16 o 
  -7  -5   5       42.39        1.66     19.28 o 
  -6  -5   5      256.90      197.59     19.17 o 
  -5  -5   5     1642.75     1581.42     38.76 o 
  -4  -5   5      952.21     1011.17     26.48 o 
  -3  -5   5     1506.77     1234.31     61.19 o 
  -2  -5   5      793.43      873.46     22.16 o 
  -1  -5   5     7837.38     8188.11    158.38 o 
   0  -5   5      540.01      527.76     18.70 o 
   1  -5   5     2034.22     1953.10     77.66 o 
   2  -5   5     2977.85     2909.29     59.52 o 
   3  -5   5      860.68      882.36     23.25 o 
   4  -5   5       31.18       33.11     13.42 o 
   5  -5   5     5604.85     5710.40     80.75 o 
   6  -5   5       86.75      124.51     18.55 o 
   7  -5   5      289.37      285.04     22.51 o 
   8  -5   5     1144.62     1206.45     39.43 o 
   9  -5   5       22.04        4.29     25.04 o 
  10  -5   5      165.16      211.34     32.64 o 
  11  -5   5       15.63      -22.73     46.76 o 
 -11  -4   5       98.06       63.53     31.45 o 
 -10  -4   5       52.20       44.91     27.05 o 
  -9  -4   5       89.66       54.42     24.27 o 
  -8  -4   5     1460.59     1408.40     42.59 o 
  -7  -4   5      166.27      169.30     20.72 o 
  -6  -4   5        2.49        0.19     34.65 o 
  -5  -4   5     1117.26     1175.66     32.64 o 
  -4  -4   5     1718.60     1414.89     33.42 o 
  -3  -4   5     1028.82      814.99     29.67 o 
  -2  -4   5     3121.55     3058.66     65.10 o 
  -1  -4   5      212.68      175.01     25.83 o 
   0  -4   5     3676.85     4032.59    138.98 o 
   1  -4   5     5785.42     5737.68    190.11 o 
   2  -4   5        2.45      -22.09     22.09 o 
   3  -4   5        1.35        3.29      9.99 o 
   4  -4   5      554.59      601.63     21.89 o 
   5  -4   5     1927.77     1972.57     33.26 o 
   6  -4   5      137.28      135.31     13.52 o 
   7  -4   5      810.18      897.17     31.94 o 
   8  -4   5        5.13      -16.70     21.15 o 
   9  -4   5       14.89       -2.68     26.15 o 
  10  -4   5      438.27      443.83     42.70 o 
  11  -4   5        7.78        7.53     30.85 o 
  12  -4   5       15.93      -20.15     40.38 o 
 -11  -3   5        5.19      -16.19     29.31 o 
 -10  -3   5      186.59      161.16     28.24 o 
  -9  -3   5        0.69       -6.75     23.34 o 
  -8  -3   5        1.29       10.70     20.97 o 
  -7  -3   5        5.65       -7.37     17.52 o 
  -6  -3   5     5486.14     5820.20    109.46 o 
  -5  -3   5      685.86      668.77     25.47 o 
  -4  -3   5        6.06        5.06     11.05 o 
  -3  -3   5     1902.66     1998.05     36.06 o 
  -2  -3   5     9396.45     8026.03    261.53 o 
  -1  -3   5      448.47      345.13     28.63 o 
   0  -3   5        8.51      -20.30     20.30 o 
   1  -3   5     2067.52     2039.45     76.89 o 
   2  -3   5     4922.86     5186.68    172.99 o 
   3  -3   5       11.78       13.10      8.55 o 
   4  -3   5      975.26      966.27     19.66 o 
   5  -3   5      255.35      273.26     11.78 o 
   6  -3   5     2308.14     2265.23     38.33 o 
   7  -3   5      166.68      156.82     17.91 o 
   8  -3   5       26.20        4.78     34.28 o 
   9  -3   5       19.73       18.34     21.98 o 
  10  -3   5       29.13       35.05     24.40 o 
  11  -3   5       22.86       42.18     30.17 o 
  12  -3   5      139.70      130.52     40.98 o 
 -12  -2   5       15.20      -19.55     44.59 o 
 -11  -2   5       48.05        5.51     29.35 o 
 -10  -2   5        0.19       15.36     26.01 o 
  -9  -2   5      285.92      230.82     25.84 o 
  -8  -2   5       15.04       36.42     20.45 o 
  -7  -2   5      197.01      177.24     19.27 o 
  -6  -2   5       70.38       49.42     15.64 o 
  -5  -2   5     1229.84     1355.59     33.80 o 
  -4  -2   5      411.02      479.72     19.87 o 
  -3  -2   5      138.97      115.69     12.40 o 
  -2  -2   5      444.70      301.90     28.38 o 
  -1  -2   5     2809.84     2720.71     98.32 o 
   0  -2   5     1155.73     1160.86     50.91 o 
   1  -2   5     3070.48     2748.45     97.01 o 
   2  -2   5      186.28      151.18     21.72 o 
   3  -2   5      682.77      610.39     18.51 o 
   4  -2   5     1546.07     1550.25     27.66 o 
   5  -2   5     2813.14     2844.31     42.90 o 
   6  -2   5     4651.79     4524.40     65.68 o 
   7  -2   5      536.23      559.78     24.50 o 
   8  -2   5      634.92      642.95     27.98 o 
   9  -2   5       16.66        2.83     14.70 o 
  10  -2   5      124.68      117.62     14.69 o 
  11  -2   5       38.58       54.02     30.80 o 
  12  -2   5       55.32       47.17     38.43 o 
 -12  -1   5      130.59      148.00     33.64 o 
 -11  -1   5       88.15       53.99     28.18 o 
 -10  -1   5      209.20      187.04     35.73 o 
  -9  -1   5       16.01       28.90     24.62 o 
  -8  -1   5     1383.25     1198.36     41.58 o 
  -7  -1   5        3.82      -17.39     17.75 o 
  -6  -1   5      560.59      688.74     34.99 o 
  -5  -1   5        7.99        8.73     11.23 o 
  -4  -1   5     2649.12     2662.80     51.89 o 
  -3  -1   5     2244.00     2300.25     65.36 o 
  -1  -1   5       15.82       19.59     18.88 o 
   0  -1   5     9540.48     8893.65    286.28 o 
   1  -1   5    17587.88    17830.07    562.63 o 
   2  -1   5     2843.27     2461.94     87.62 o 
   3  -1   5     1159.35     1154.12     28.00 o 
   4  -1   5       30.65       22.94      7.58 o 
   5  -1   5      212.71      243.35     11.30 o 
   6  -1   5       90.52       76.64     10.87 o 
   7  -1   5      347.29      337.41     12.85 o 
   8  -1   5      450.35      449.27     21.78 o 
   9  -1   5      598.74      537.81     19.07 o 
  10  -1   5      464.58      513.38     39.22 o 
  11  -1   5       13.96       -1.04     18.89 o 
  12  -1   5       64.91       47.79     31.04 o 
 -12   0   5       24.25        8.98     46.46 o 
 -11   0   5       21.15      -17.69     28.88 o 
 -10   0   5      449.92      498.13     47.24 o 
  -9   0   5      207.78      153.40     18.43 o 
  -8   0   5       25.51        8.52     15.68 o 
  -7   0   5      216.93      265.90     15.60 o 
  -6   0   5     7755.96     7542.76    110.94 o 
  -5   0   5       32.03       73.06     10.97 o 
  -4   0   5      310.20      320.42     18.57 o 
  -3   0   5     5531.14     5921.42    158.49 o 
  -2   0   5    16258.94    14814.53    401.87 o 
   0   0   5     2002.52     1924.26     73.46 o 
   1   0   5      318.30      288.46     27.34 o 
   2   0   5    46013.86    43115.34   1370.26 o 
   3   0   5     5434.63     5453.35     74.11 o 
   4   0   5     3021.00     2911.25     42.03 o 
   5   0   5     3825.86     3965.83     48.97 o 
   6   0   5     2176.98     2116.67     32.83 o 
   7   0   5      320.86      279.49     13.04 o 
   8   0   5     1120.83     1062.10     23.84 o 
   9   0   5       57.68       60.32     13.98 o 
  10   0   5      309.75      292.07     22.45 o 
  11   0   5      271.18      236.22     35.28 o 
  12   0   5       38.33       33.44     30.93 o 
 -12   1   5      100.01       97.87     31.10 o 
 -11   1   5        0.51      -22.49     22.49 o 
 -10   1   5      262.61      276.25     22.57 o 
  -9   1   5      375.27      384.99     22.49 o 
  -8   1   5      825.33     1020.11     29.06 o 
  -7   1   5        2.90        4.16     13.46 o 
  -6   1   5     1356.80     1286.07     27.42 o 
  -5   1   5     4317.43     4389.49     82.16 o 
  -4   1   5    13421.79    13545.41    199.47 o 
  -3   1   5      910.56     1012.02     25.25 o 
  -2   1   5    12700.29    12351.22    329.88 o 
   1   1   5     1435.49     1292.78     55.44 o 
   2   1   5       89.48      145.51     33.55 o 
   3   1   5      352.56      321.14     12.65 o 
   4   1   5    28896.92    28142.91    328.71 o 
   5   1   5       46.48       36.12      6.41 o 
   6   1   5      137.10      122.69      8.85 o 
   7   1   5     1802.59     1796.96     30.76 o 
   8   1   5      692.69      648.54     20.06 o 
   9   1   5       42.95       49.62     19.25 o 
  10   1   5      363.36      353.07     37.71 o 
  11   1   5       63.99       70.47     24.31 o 
  12   1   5       46.08       34.97     26.39 o 
 -12   2   5      167.48      138.69     31.78 o 
 -11   2   5        5.75      -16.28     23.09 o 
 -10   2   5      248.45      239.18     22.31 o 
  -9   2   5      122.82      140.62     19.35 o 
  -8   2   5       35.20       13.67     16.46 o 
  -7   2   5       61.42       74.27     14.44 o 
  -6   2   5      590.75      650.92     20.87 o 
  -5   2   5       15.53       55.38     12.17 o 
  -3   2   5    11621.04    11885.18    175.15 o 
  -2   2   5      530.24      538.76     14.38 o 
  -1   2   5      183.51      162.62     13.31 o 
   1   2   5     1049.61      936.24     19.65 o 
   2   2   5     4269.04     4429.41     66.52 o 
   3   2   5       54.14       43.71      6.24 o 
   4   2   5      815.12      774.85     20.98 o 
   5   2   5      788.49      845.70     14.01 o 
   6   2   5     1032.95      874.41     19.54 o 
   7   2   5      437.20      450.94     16.29 o 
   8   2   5      472.54      494.38     20.29 o 
   9   2   5      247.21      204.38     21.15 o 
  10   2   5      460.80      427.29     26.50 o 
  11   2   5       14.12        6.69     25.04 o 
  12   2   5      205.40      190.90     29.08 o 
 -12   3   5      118.21      131.61     33.01 o 
 -11   3   5       12.43      -20.54     23.16 o 
 -10   3   5      297.10      266.56     22.40 o 
  -9   3   5       13.07        0.26     18.08 o 
  -8   3   5      341.24      250.04     17.98 o 
  -7   3   5     1371.98     1495.59     32.59 o 
  -6   3   5     2259.59     2221.89     39.54 o 
  -5   3   5      348.85      292.88     15.99 o 
  -4   3   5     1081.48     1054.87     26.77 o 
  -3   3   5     2295.96     2498.37     34.80 o 
  -2   3   5     9756.47     9719.02    153.53 o 
  -1   3   5     3989.77     4294.87     64.58 o 
   0   3   5       56.51       86.29      5.42 o 
   1   3   5      734.46      819.03     18.54 o 
   2   3   5    12408.54    12567.03    400.82 o 
   3   3   5       19.70       53.15      3.98 o 
   4   3   5     2179.04     2202.48     30.65 o 
   5   3   5      278.05      270.48     11.64 o 
   6   3   5      312.83      348.23     42.85 o 
   7   3   5     2005.96     2019.01     45.04 o 
   8   3   5      180.88      182.98     19.43 o 
   9   3   5       63.66       55.29     20.66 o 
  10   3   5      181.59      192.85     23.82 o 
  11   3   5       32.11       38.01     26.70 o 
  12   3   5       29.43       13.09     34.73 o 
 -12   4   5       38.55       38.40     33.34 o 
 -11   4   5       16.80        1.92     29.89 o 
 -10   4   5        0.12      -13.67     20.51 o 
  -9   4   5      394.16      454.34     23.00 o 
  -8   4   5      323.64      354.12     19.45 o 
  -7   4   5      145.71      128.56     12.34 o 
  -6   4   5        4.72       11.91     10.80 o 
  -5   4   5       16.70       22.28      9.56 o 
  -4   4   5     1933.26     2049.50     43.18 o 
  -3   4   5     2987.35     2986.33     47.72 o 
  -2   4   5     1657.95     1691.10     29.04 o 
  -1   4   5     2481.60     2395.78     37.92 o 
   0   4   5    23329.24    22196.86    329.54 o 
   1   4   5     1028.79     1076.20     15.90 o 
   2   4   5      673.52      646.27     31.86 o 
   3   4   5     2975.90     3294.10     61.12 o 
   4   4   5    21330.97    20332.99    345.35 o 
   5   4   5      494.13      476.47     19.39 o 
   6   4   5       87.64       96.59     14.37 o 
   7   4   5      496.40      610.31     26.66 o 
   8   4   5     1183.36     1216.15     36.01 o 
   9   4   5      141.08      164.52     31.63 o 
  10   4   5       81.94       86.19     24.77 o 
  11   4   5       30.58       32.75     26.97 o 
  12   4   5      282.29      297.15     32.69 o 
 -12   5   5      187.21      178.76     34.71 o 
 -11   5   5        0.88       24.52     29.73 o 
 -10   5   5       57.30       45.05     21.91 o 
  -9   5   5      332.87      319.05     21.66 o 
  -8   5   5      192.43      252.43     19.57 o 
  -7   5   5     2334.28     2322.03     37.17 o 
  -6   5   5     1142.83     1257.87     27.94 o 
  -5   5   5      946.05      942.99     22.89 o 
  -4   5   5     1300.60     1351.09     26.65 o 
  -3   5   5    13314.79    13710.30    209.52 o 
  -2   5   5     1733.37     1857.24     36.89 o 
  -1   5   5     4928.01     4688.46     61.97 o 
   0   5   5    16286.49    16376.58    290.00 o 
   1   5   5     2551.04     2416.84     45.97 o 
   2   5   5    11115.48    11013.08    310.63 o 
   3   5   5        2.24       -2.72      7.57 o 
   4   5   5      305.27      309.13     14.28 o 
   5   5   5     3339.88     3194.10     60.93 o 
   6   5   5     3207.81     3187.48     53.85 o 
   7   5   5      699.72      629.78     32.77 o 
   8   5   5        5.87      -14.72     21.80 o 
   9   5   5      249.04      222.55     23.81 o 
  10   5   5      869.89      794.86     41.84 o 
  11   5   5       20.00       63.14     34.19 o 
  12   5   5      291.84      256.25     40.27 o 
 -12   6   5       95.37       88.06     46.96 o 
 -11   6   5       47.21       66.39     31.20 o 
 -10   6   5      204.08      127.92     28.25 o 
  -9   6   5       26.93       23.51     20.97 o 
  -8   6   5      461.72      525.20     19.71 o 
  -7   6   5     3668.52     3525.77     51.57 o 
  -6   6   5      434.11      416.78     18.25 o 
  -5   6   5     4041.61     3768.86     87.01 o 
  -4   6   5     7293.59     7219.24    109.46 o 
  -3   6   5     3176.43     3112.10     50.03 o 
  -2   6   5       16.18       11.65      7.67 o 
  -1   6   5     4789.56     4890.25    101.70 o 
   0   6   5     4159.30     4182.16     81.26 o 
   1   6   5    13180.09    13265.83    317.87 o 
   2   6   5     4836.83     4613.87     84.47 o 
   3   6   5     5663.08     6018.72    109.03 o 
   4   6   5     3985.83     4108.19     84.44 o 
   5   6   5      116.85      117.10     11.89 o 
   6   6   5      814.29      852.68     32.98 o 
   7   6   5      848.52      816.53     43.75 o 
   8   6   5      456.95      450.28     25.25 o 
   9   6   5       94.24       72.25     29.24 o 
  10   6   5      217.15      192.89     34.36 o 
  11   6   5        3.53      -11.27     35.40 o 
  12   6   5      147.50      167.34     41.51 o 
 -11   7   5       66.81       69.12     32.53 o 
 -10   7   5       44.82       30.32     28.72 o 
  -9   7   5       19.33       35.37     26.23 o 
  -8   7   5      156.11       85.73     15.24 o 
  -7   7   5        1.62       18.90     13.25 o 
  -6   7   5        2.59       10.33     13.74 o 
  -5   7   5      763.15      732.82     23.15 o 
  -4   7   5      522.01      454.44     18.20 o 
  -3   7   5     2690.56     2550.18     43.28 o 
  -2   7   5     3917.88     3969.41     62.35 o 
  -1   7   5     2372.61     2326.67     38.85 o 
   0   7   5     5505.43     5353.44     98.72 o 
   1   7   5        2.20       -2.51      7.72 o 
   2   7   5     2190.84     2132.56     58.48 o 
   3   7   5     4079.19     4054.47     94.39 o 
   4   7   5      939.03      949.67     25.54 o 
   5   7   5        7.02       -1.25     17.03 o 
   6   7   5     1512.10     1472.44     35.75 o 
   7   7   5      364.85      362.66     21.40 o 
   8   7   5      586.29      608.42     28.34 o 
   9   7   5        3.99      -28.53     28.53 o 
  10   7   5       31.24       10.44     31.99 o 
  11   7   5       52.11       69.09     38.35 o 
  12   7   5       21.84       59.86     41.10 o 
 -11   8   5        3.35        3.89     32.41 o 
 -10   8   5       98.57       75.45     30.42 o 
  -9   8   5        0.97        8.49     43.30 o 
  -8   8   5      263.07      324.76     17.89 o 
  -7   8   5       15.04       -2.55     13.55 o 
  -6   8   5      376.93      404.24     27.63 o 
  -5   8   5       71.81       54.08     13.49 o 
  -4   8   5     2188.83     2029.08     37.38 o 
  -3   8   5      436.08      417.88     18.06 o 
  -2   8   5      275.70      238.30     12.25 o 
  -1   8   5       48.66       41.10      9.32 o 
   0   8   5      263.21      290.71     19.59 o 
   1   8   5     1219.08     1249.45     25.17 o 
   2   8   5     1958.06     1857.26     32.92 o 
   3   8   5        3.55        6.08     17.28 o 
   4   8   5       47.21       33.91     12.84 o 
   5   8   5      272.94      239.61     25.48 o 
   6   8   5      644.65      672.82     26.99 o 
   7   8   5     1098.67     1118.07     34.29 o 
   8   8   5      794.42      726.38     31.54 o 
   9   8   5        1.08        4.03     29.78 o 
  10   8   5      408.92      419.46     41.27 o 
  11   8   5      205.30      154.95     40.06 o 
 -11   9   5        2.58      -22.16     34.22 o 
 -10   9   5      130.19      122.35     31.17 o 
  -9   9   5       38.35       24.15     27.74 o 
  -8   9   5      253.57      264.02     21.43 o 
  -7   9   5      140.43      170.80     15.76 o 
  -6   9   5     1811.09     1820.94     38.76 o 
  -5   9   5      989.87      989.10     27.85 o 
  -4   9   5      355.32      439.69     21.20 o 
  -3   9   5     1929.47     1851.86     35.52 o 
  -2   9   5      171.91      154.27     12.23 o 
  -1   9   5      232.82      210.37     12.91 o 
   0   9   5      976.16     1073.73     29.99 o 
   1   9   5      550.19      449.12     17.20 o 
   2   9   5       14.87        0.92     10.58 o 
   3   9   5     4262.54     4218.53     93.18 o 
   4   9   5      400.54      343.16     17.60 o 
   5   9   5      127.29      143.39     15.92 o 
   6   9   5      393.20      382.55     20.55 o 
   7   9   5     1366.69     1422.24     45.28 o 
   8   9   5      246.10      277.34     22.73 o 
   9   9   5        4.92        7.82     34.36 o 
  10   9   5       28.24       31.11     38.73 o 
  11   9   5       20.98      -16.76     39.14 o 
 -10  10   5        7.32       23.02     33.17 o 
  -9  10   5      162.20      142.83     30.69 o 
  -8  10   5       89.12      107.33     24.86 o 
  -7  10   5      259.31      320.71     21.23 o 
  -6  10   5      100.38       55.85     16.30 o 
  -5  10   5      720.96      675.90     25.47 o 
  -4  10   5     2237.72     2033.76     39.32 o 
  -3  10   5     3287.12     3295.20     55.67 o 
  -2  10   5     1185.12     1176.88     27.79 o 
  -1  10   5     7684.75     7814.60    118.97 o 
   0  10   5      124.72      153.62     12.85 o 
   1  10   5     1641.29     1671.18     32.56 o 
   2  10   5     1684.31     1714.43     33.98 o 
   3  10   5     5270.91     5135.55     80.78 o 
   4  10   5      408.33      383.14     17.36 o 
   5  10   5      747.07      768.24     24.63 o 
   6  10   5     1211.55     1238.02     37.04 o 
   7  10   5      319.86      266.20     21.73 o 
   8  10   5       29.35       47.00     32.03 o 
   9  10   5      109.57      101.16     37.77 o 
  10  10   5       49.81       38.43     38.64 o 
  11  10   5        3.85      -38.89     40.14 o 
 -10  11   5      529.45      546.44     39.01 o 
  -9  11   5        1.05      -39.66     39.66 o 
  -8  11   5      100.94       89.43     21.94 o 
  -7  11   5      166.78      173.93     20.73 o 
  -6  11   5       55.85       65.45     22.58 o 
  -5  11   5      338.34      332.46     23.17 o 
  -4  11   5       46.48       61.45     14.75 o 
  -3  11   5       21.62       36.58     13.99 o 
  -2  11   5     2443.82     2353.48     43.24 o 
  -1  11   5     2583.54     2598.77     55.51 o 
   0  11   5       43.05       99.66     13.58 o 
   1  11   5     1224.74     1340.14     30.10 o 
   2  11   5      207.39      234.33     14.32 o 
   3  11   5      700.35      736.62     23.93 o 
   4  11   5      231.45      235.16     15.28 o 
   5  11   5      902.38      956.89     27.61 o 
   6  11   5      419.20      441.68     24.77 o 
   7  11   5       46.16      -18.40     21.09 o 
   8  11   5      591.54      533.94     41.64 o 
   9  11   5      186.84      130.57     37.85 o 
  10  11   5      120.14      110.85     43.72 o 
  -9  12   5        6.28       39.92     32.47 o 
  -8  12   5      428.84      427.85     34.34 o 
  -7  12   5       92.79      100.14     22.06 o 
  -6  12   5       78.57       35.98     19.58 o 
  -5  12   5      831.91      887.51     37.58 o 
  -4  12   5      240.12      284.77     26.29 o 
  -3  12   5      197.62      123.92     20.02 o 
  -2  12   5      194.04      258.72     16.72 o 
  -1  12   5       51.84       34.56     13.95 o 
   0  12   5      516.98      519.18     21.45 o 
   1  12   5      948.44      890.05     25.35 o 
   2  12   5      186.14      186.52     15.33 o 
   3  12   5        5.05       -1.35     13.92 o 
   4  12   5      180.78      171.22     20.07 o 
   5  12   5      394.91      386.49     24.39 o 
   6  12   5        1.65      -21.37     21.37 o 
   7  12   5        6.47      -23.19     23.19 o 
   8  12   5        5.33       26.37     36.52 o 
   9  12   5       27.89       50.08     40.18 o 
  -9  13   5       20.48       29.93     34.03 o 
  -8  13   5      192.11      198.04     33.11 o 
  -7  13   5       28.78       41.40     22.99 o 
  -6  13   5      168.91      109.92     21.50 o 
  -5  13   5        8.76       39.56     23.93 o 
  -4  13   5       67.03       65.90     22.86 o 
  -3  13   5      179.32      131.68     22.21 o 
  -2  13   5      563.73      496.41     26.63 o 
  -1  13   5       26.03       25.31     19.95 o 
   0  13   5      268.95      320.06     24.02 o 
   1  13   5      119.55       78.71     19.69 o 
   2  13   5      124.54      117.70     19.43 o 
   3  13   5        8.10      -18.79     19.65 o 
   4  13   5      769.77      690.78     33.72 o 
   5  13   5       10.90      -17.70     17.70 o 
   6  13   5       29.17       14.49     25.58 o 
   7  13   5       56.52       -3.94     25.60 o 
   8  13   5      117.66       78.78     41.51 o 
   9  13   5       40.63       40.39     43.76 o 
  -8  14   5        4.49       11.18     32.93 o 
  -7  14   5       23.50       44.12     31.02 o 
  -6  14   5      296.72      324.81     24.44 o 
  -5  14   5      292.45      296.35     37.00 o 
  -4  14   5        4.68        2.52     24.00 o 
  -3  14   5        9.75        6.45     23.15 o 
  -2  14   5      466.55      407.78     25.85 o 
  -1  14   5      170.73      174.10     23.72 o 
   0  14   5       33.66       25.36     21.47 o 
   1  14   5      699.09      591.79     44.39 o 
   2  14   5      624.13      647.95     34.26 o 
   3  14   5      519.66      514.13     28.11 o 
   4  14   5        0.68       -7.58     26.48 o 
   5  14   5      456.90      423.53     40.92 o 
   6  14   5      443.11      465.91     30.83 o 
   7  14   5       28.80      -17.97     39.60 o 
   8  14   5      138.58      113.19     44.47 o 
  -7  15   5       26.68       29.86     31.77 o 
  -6  15   5       17.11       22.27     24.25 o 
  -5  15   5       17.28       44.85     24.54 o 
  -4  15   5      310.17      352.91     67.95 o 
  -3  15   5      126.58      145.04     26.66 o 
  -2  15   5       13.84       25.24     23.89 o 
  -1  15   5       17.58        9.04     23.29 o 
   0  15   5      673.37      609.64     79.99 o 
   1  15   5      380.26      358.03     27.61 o 
   2  15   5      128.04      129.22     24.03 o 
   3  15   5      180.52      199.04     26.71 o 
   4  15   5      101.76       83.78     21.49 o 
   5  15   5      339.02      331.79     28.83 o 
   6  15   5        2.06      -18.32     27.19 o 
   7  15   5       20.83       -1.08     43.26 o 
  -6  16   5      160.66      174.26     33.19 o 
  -5  16   5       70.59       58.85     24.19 o 
  -4  16   5       28.78       61.40     29.62 o 
  -3  16   5       71.23      103.59     28.88 o 
  -2  16   5      535.06      508.62     43.85 o 
  -1  16   5      138.90      142.87     27.73 o 
   0  16   5        5.05       23.64     26.18 o 
   1  16   5       86.09       86.55     26.40 o 
   2  16   5      437.82      432.70     30.27 o 
   3  16   5       24.71      -14.66     22.86 o 
   4  16   5        1.79      -15.38     22.56 o 
   5  16   5       58.41       47.71     29.77 o 
   6  16   5      112.40       92.72     44.47 o 
  -4  17   5      157.71       92.41     24.78 o 
  -3  17   5        6.54       37.49     29.18 o 
  -2  17   5       53.89       41.46     29.59 o 
  -1  17   5        0.58      -29.21     29.21 o 
   0  17   5      504.59      405.51     33.74 o 
   1  17   5       32.09       18.73     24.44 o 
   2  17   5        1.01      -29.11     29.11 o 
   3  17   5       54.88       31.03     25.29 o 
   4  17   5      128.47       96.94     31.40 o 
  -1  18   5        8.54      -34.72     34.72 o 
   0  18   5       55.42       22.37     34.07 o 
   1  18   5       26.71       10.99     52.31 o 
   2  18   5        0.97      -37.39     42.84 o 
  -2 -13   6        5.23       42.92     35.73 o 
  -1 -13   6        4.35       44.14     34.21 o 
   0 -13   6      107.87      135.31     35.70 o 
   1 -13   6       58.64      115.28     67.43 o 
   2 -13   6       35.54       88.97     35.87 o 
   3 -13   6       36.80       63.42     39.09 o 
  -4 -12   6       22.29       68.82     69.38 o 
  -3 -12   6      116.76      123.91     34.55 o 
  -2 -12   6        1.83       13.91     32.06 o 
  -1 -12   6       14.63        1.76     30.89 o 
   0 -12   6       64.82       80.43     31.34 o 
   1 -12   6       51.20       53.65     53.43 o 
   2 -12   6       16.77        6.84     31.11 o 
   3 -12   6       68.87       98.82     38.64 o 
   4 -12   6        0.30       24.87     36.72 o 
   5 -12   6      106.10       51.90     39.00 o 
  -6 -11   6      395.68      401.65     52.83 o 
  -5 -11   6        0.78       94.31     56.74 o 
  -4 -11   6        0.03       13.57     55.80 o 
  -3 -11   6      168.40      140.39     30.92 o 
  -2 -11   6      435.38      646.05     40.66 o 
  -1 -11   6      123.87      139.85     28.19 o 
   0 -11   6        6.44       14.28     26.71 o 
   1 -11   6       91.44       95.19     27.17 o 
   2 -11   6      350.57      445.99    102.29 o 
   3 -11   6      159.06      234.74     32.60 o 
   4 -11   6      177.22      262.69     61.48 o 
   5 -11   6      103.83       92.22     34.80 o 
   6 -11   6      168.12      155.08     38.81 o 
   7 -11   6        9.20      -24.06     47.83 o 
  -7 -10   6        0.40      -11.19     44.55 o 
  -6 -10   6        8.75       17.76     41.10 o 
  -5 -10   6        0.07       44.25     54.57 o 
  -4 -10   6      646.52      654.28     38.11 o 
  -3 -10   6        0.14        7.03     26.79 o 
  -2 -10   6       38.25       67.11     25.72 o 
  -1 -10   6      214.97      175.40     25.73 o 
   0 -10   6     1378.06     1718.72     52.76 o 
   1 -10   6       28.91       57.41     22.82 o 
   2 -10   6        0.30       18.04     23.76 o 
   3 -10   6       64.44       57.89     25.28 o 
   4 -10   6     1116.32     1190.44     81.52 o 
   5 -10   6       41.95       40.29     32.10 o 
   6 -10   6       83.82       85.60     41.78 o 
   7 -10   6      193.47      109.37     50.65 o 
   8 -10   6      136.19       81.86     60.02 o 
  -8  -9   6        7.20      -31.55     31.55 o 
  -7  -9   6        1.68      -32.74     32.74 o 
  -6  -9   6       48.81        6.17     27.73 o 
  -5  -9   6      180.10      172.81     27.43 o 
  -4  -9   6       75.06      123.03     31.03 o 
  -3  -9   6       95.26       93.57     24.45 o 
  -2  -9   6      320.41      242.63     24.64 o 
  -1  -9   6       10.73      -10.65     20.30 o 
   0  -9   6      242.18      269.17     27.02 o 
   1  -9   6       22.63       25.85     14.28 o 
   2  -9   6      280.23      343.71     56.08 o 
   3  -9   6        0.73       32.01     21.88 o 
   4  -9   6       82.44      103.90     25.54 o 
   5  -9   6      207.72      165.61     29.03 o 
   6  -9   6      686.92      772.57     71.29 o 
   7  -9   6       12.57      -38.57     42.09 o 
   8  -9   6       15.47      -46.68     66.47 o 
   9  -9   6       36.03      -30.58     88.22 o 
  -9  -8   6       20.27      -39.56     43.55 o 
  -8  -8   6      187.33      191.72     30.13 o 
  -7  -8   6      145.75      150.02     27.18 o 
  -6  -8   6       85.67       96.05     39.70 o 
  -5  -8   6       20.56       12.07     21.60 o 
  -4  -8   6      579.03      696.97     40.33 o 
  -3  -8   6       45.77       18.68     16.28 o 
  -2  -8   6      709.73      757.30     28.43 o 
  -1  -8   6       26.27        3.16     13.57 o 
   0  -8   6        9.75      -15.05     18.71 o 
   1  -8   6       10.36       11.06     17.45 o 
   2  -8   6      206.63      232.43     13.88 o 
   3  -8   6       63.82       98.85     14.51 o 
   4  -8   6       21.35       47.03     47.79 o 
   5  -8   6        1.99       20.95     23.39 o 
   6  -8   6      721.43      678.92     44.22 o 
   7  -8   6      304.08      288.74     80.12 o 
   8  -8   6       61.18       -1.12     42.25 o 
   9  -8   6        0.59      -33.74     33.74 o 
  -9  -7   6       44.28       16.97     29.81 o 
  -8  -7   6       63.08       67.60     27.48 o 
  -7  -7   6        4.43      -23.51     24.77 o 
  -6  -7   6        1.02       -3.62     21.57 o 
  -5  -7   6       71.20       36.07     19.96 o 
  -4  -7   6     1102.72     1100.04     34.14 o 
  -3  -7   6       52.15       16.90     14.61 o 
  -2  -7   6      619.18      697.57     21.98 o 
  -1  -7   6      413.84      356.82     16.48 o 
   0  -7   6     2889.85     3038.13     52.88 o 
   1  -7   6      123.17       93.96     20.90 o 
   2  -7   6      110.84      124.97      9.89 o 
   3  -7   6     1253.10     1305.28     46.77 o 
   4  -7   6     1459.43     1471.86     67.25 o 
   5  -7   6        5.47      -20.40     35.55 o 
   6  -7   6       62.01       37.18     22.05 o 
   7  -7   6      258.75      202.85     26.81 o 
   8  -7   6      397.43      424.20     46.39 o 
   9  -7   6      400.81      407.86     40.29 o 
  10  -7   6       99.48       85.26     42.56 o 
 -10  -6   6       21.64      -30.91     30.91 o 
  -9  -6   6        0.60      -26.90     26.90 o 
  -8  -6   6        0.75        3.05     25.25 o 
  -7  -6   6      381.45      406.91     27.28 o 
  -6  -6   6        0.05       -5.66     19.62 o 
  -5  -6   6        2.17        7.86     17.61 o 
  -4  -6   6      188.22      263.26     16.51 o 
  -3  -6   6      910.38      890.83     40.51 o 
  -2  -6   6      709.11      727.32     31.78 o 
  -1  -6   6      156.82      122.74     17.89 o 
   0  -6   6     1074.13     1121.74     65.54 o 
   1  -6   6     1293.83     1437.50     69.80 o 
   2  -6   6     5949.84     6004.70    119.21 o 
   3  -6   6       16.35       23.12      8.21 o 
   4  -6   6      445.30      469.15     29.45 o 
   5  -6   6      112.99      133.80     16.75 o 
   6  -6   6     1283.97     1373.80     39.12 o 
   7  -6   6      297.98      307.62     53.34 o 
   8  -6   6       93.45       43.52     27.60 o 
   9  -6   6       15.24      -27.41     34.41 o 
  10  -6   6      491.26      524.48     37.28 o 
 -10  -5   6      220.77      200.32     33.76 o 
  -9  -5   6        1.46      -25.29     25.29 o 
  -8  -5   6      457.58      479.02     49.98 o 
  -7  -5   6      496.33      423.43     33.22 o 
  -6  -5   6      129.40      134.35     23.07 o 
  -5  -5   6       81.86       68.31     16.63 o 
  -4  -5   6     2495.15     2298.79     82.59 o 
  -3  -5   6      907.28     1197.22     57.37 o 
  -2  -5   6      470.24      505.84     31.16 o 
  -1  -5   6      842.08      772.02     24.51 o 
   0  -5   6     1196.21     1173.67     60.43 o 
   1  -5   6       93.44      103.62     29.45 o 
   2  -5   6     1741.69     1784.84     79.80 o 
   3  -5   6     1662.70     1627.20     39.41 o 
   4  -5   6     3140.53     3247.98     65.08 o 
   5  -5   6      374.84      396.11     17.50 o 
   6  -5   6       47.02       19.01     39.60 o 
   7  -5   6       58.18       20.13     25.78 o 
   8  -5   6      214.09      196.31     40.26 o 
   9  -5   6       96.89       82.91     27.47 o 
  10  -5   6       11.76        1.23     36.96 o 
  11  -5   6        0.98       17.02     47.61 o 
 -11  -4   6        1.32      -44.34     44.34 o 
 -10  -4   6       30.86      -10.32     28.40 o 
  -9  -4   6       16.55      -20.99     24.83 o 
  -8  -4   6       29.36       21.86     22.76 o 
  -7  -4   6       18.01       13.65     19.80 o 
  -6  -4   6     1459.70     1484.82     40.30 o 
  -5  -4   6     1505.44     1238.05     33.82 o 
  -4  -4   6      484.53      518.31     22.90 o 
  -3  -4   6        0.65       -5.28     13.80 o 
  -2  -4   6     5597.44     5082.18    133.08 o 
  -1  -4   6     1441.63     1394.11     67.14 o 
   0  -4   6      238.50      191.20     31.78 o 
   1  -4   6        4.81      -23.29     23.29 o 
   2  -4   6     2242.76     2242.01     87.87 o 
   3  -4   6     7329.81     7455.06    145.90 o 
   4  -4   6        9.32       15.53     16.20 o 
   5  -4   6     1644.83     1736.42     30.99 o 
   6  -4   6     2291.28     2308.39     48.25 o 
   7  -4   6      180.09      193.94     21.65 o 
   8  -4   6       86.08       29.92     24.55 o 
   9  -4   6       12.15      -12.09     25.51 o 
  10  -4   6       55.77       63.47     28.11 o 
  11  -4   6       29.91       53.43     56.03 o 
 -11  -3   6        2.78      -30.20     30.20 o 
 -10  -3   6       12.74       -1.54     27.42 o 
  -9  -3   6      174.99      167.53     26.30 o 
  -8  -3   6        2.07       -4.61     21.09 o 
  -7  -3   6      519.63      438.02     29.41 o 
  -6  -3   6       57.57       63.62     17.16 o 
  -5  -3   6       10.20       -7.11     14.41 o 
  -4  -3   6      407.65      345.74     17.17 o 
  -3  -3   6      162.07      219.87     11.18 o 
  -2  -3   6      554.93      463.80     43.81 o 
  -1  -3   6     4038.69     3774.51    132.33 o 
   0  -3   6      858.47      697.48     47.61 o 
   1  -3   6       14.70      -22.50     22.50 o 
   2  -3   6     1863.56     1885.03     75.70 o 
   3  -3   6     1708.57     1587.38     35.70 o 
   4  -3   6      301.03      320.61     12.69 o 
   5  -3   6     1401.83     1450.54     27.06 o 
   6  -3   6     1198.58     1271.86     27.79 o 
   7  -3   6      262.49      241.59     20.54 o 
   8  -3   6      779.33      827.76     33.82 o 
   9  -3   6       26.39        2.47     23.36 o 
  10  -3   6      372.43      373.30     29.77 o 
  11  -3   6        6.44       33.88     35.27 o 
  12  -3   6       64.62       43.65     43.25 o 
 -11  -2   6      105.24       61.68     49.98 o 
 -10  -2   6      480.05      456.77     35.28 o 
  -9  -2   6        1.20      -10.59     24.13 o 
  -8  -2   6       85.92       53.20     21.65 o 
  -7  -2   6      100.61      114.45     19.42 o 
  -6  -2   6     1850.66     1604.64     42.14 o 
  -5  -2   6       15.30       17.19     14.01 o 
  -4  -2   6       28.82       22.90     11.40 o 
  -3  -2   6     1467.73     1460.33     45.13 o 
  -2  -2   6      353.60      248.54     32.95 o 
  -1  -2   6     4114.36     3602.49    127.77 o 
   0  -2   6     3769.67     3570.05    125.00 o 
   1  -2   6     1580.24     1400.45     60.87 o 
   2  -2   6     1086.51     1015.05     50.61 o 
   3  -2   6     3405.68     3501.60     81.12 o 
   4  -2   6     1825.87     1927.09     29.68 o 
   5  -2   6      706.86      733.52     18.62 o 
   6  -2   6     2237.08     2214.89     37.42 o 
   7  -2   6      225.51      187.11     19.25 o 
   8  -2   6     1126.88     1177.96     40.47 o 
   9  -2   6       17.68        1.71     22.17 o 
  10  -2   6        8.20       23.97     34.64 o 
  11  -2   6       30.04       35.54     58.21 o 
  12  -2   6      287.06      315.14     43.81 o 
 -11  -1   6       15.86      -23.53     30.56 o 
 -10  -1   6       16.43      -15.34     30.66 o 
  -9  -1   6       25.36       20.22     24.49 o 
  -8  -1   6      622.22      683.28     33.98 o 
  -7  -1   6        3.32        2.64     19.69 o 
  -6  -1   6     1086.17     1123.90     33.71 o 
  -5  -1   6     2534.00     2538.95     44.59 o 
  -4  -1   6     3238.49     2942.36     84.50 o 
  -3  -1   6      219.01      194.56     14.77 o 
  -1  -1   6    17645.33    17049.50    542.03 o 
   0  -1   6        1.28      -20.42     20.42 o 
   1  -1   6     1362.51     1040.72     50.17 o 
   2  -1   6    14150.35    14032.25    446.58 o 
   3  -1   6      755.09      728.75     21.08 o 
   4  -1   6       35.04       51.36     10.71 o 
   5  -1   6     1481.33     1393.65     25.28 o 
   6  -1   6     2157.61     2149.90     36.23 o 
   7  -1   6      125.23      106.04     17.45 o 
   8  -1   6      638.69      601.31     27.06 o 
   9  -1   6      144.69      141.94     28.42 o 
  10  -1   6      249.07      221.54     30.32 o 
  11  -1   6        1.65      -33.19     33.61 o 
  12  -1   6        9.82      -33.74     39.35 o 
 -12   0   6        3.73      -42.22     46.42 o 
 -11   0   6      174.29      145.76     31.89 o 
 -10   0   6       69.89       26.25     27.64 o 
  -9   0   6       83.07       58.07     25.15 o 
  -8   0   6       90.78       82.41     22.75 o 
  -7   0   6       20.33      -18.11     18.11 o 
  -6   0   6      189.92      248.83     18.73 o 
  -5   0   6     3457.78     3774.30     61.18 o 
  -4   0   6       53.76       72.10     11.64 o 
  -3   0   6      233.79      245.61     15.73 o 
   0   0   6     2382.51     2336.02     90.00 o 
   1   0   6    21274.92    18847.01    596.53 o 
   2   0   6       97.21      114.77     24.63 o 
   3   0   6     3622.90     3672.47     73.84 o 
   4   0   6     6994.00     7065.17     95.64 o 
   5   0   6     4578.52     4184.82     59.76 o 
   6   0   6      816.23      788.28     20.85 o 
   7   0   6      685.00      627.59     26.17 o 
   8   0   6     1911.27     1844.17     31.91 o 
   9   0   6      345.55      313.22     16.16 o 
  10   0   6       44.20       31.75     26.52 o 
  11   0   6        0.38      -26.10     26.10 o 
  12   0   6      165.39       65.68     57.28 o 
 -12   1   6       63.57       43.76     49.08 o 
 -11   1   6       25.74       12.53     30.38 o 
 -10   1   6       94.56       56.81     28.35 o 
  -9   1   6       24.34        4.28     17.75 o 
  -8   1   6     1095.84      960.95     28.24 o 
  -7   1   6        1.80        9.70     13.55 o 
  -6   1   6        5.49        9.63     14.11 o 
  -5   1   6      466.94      390.42     33.20 o 
  -4   1   6      715.86      843.97     26.25 o 
  -3   1   6     4970.82     5176.65     99.10 o 
  -2   1   6       27.03        5.70      9.28 o 
   2   1   6     2881.59     2760.18    137.16 o 
   3   1   6      317.38      246.77     13.53 o 
   4   1   6       59.17       67.48     10.88 o 
   5   1   6      883.42      859.31     20.07 o 
   6   1   6       65.91       51.55      5.70 o 
   7   1   6      244.43      200.46     11.21 o 
   8   1   6      840.68      794.00     27.35 o 
   9   1   6      527.71      492.79     35.13 o 
  10   1   6      413.46      384.47     22.23 o 
  11   1   6       29.94        9.65     21.90 o 
  12   1   6       35.23       37.81     23.42 o 
 -12   2   6      111.70      101.66     31.86 o 
 -11   2   6        6.00      -28.47     28.47 o 
 -10   2   6        0.12      -10.37     20.51 o 
  -9   2   6        1.62        0.76     18.60 o 
  -8   2   6     1833.07     1813.81     38.14 o 
  -7   2   6      467.39      501.62     19.50 o 
  -6   2   6      773.84      687.74     21.58 o 
  -5   2   6      289.90      379.07     17.86 o 
  -4   2   6     2120.73     2115.69     35.97 o 
  -3   2   6     4360.53     4393.47     66.76 o 
  -2   2   6     1738.36     1555.71     33.34 o 
  -1   2   6      312.43      309.67     14.81 o 
   1   2   6      113.55      196.26     11.56 o 
   2   2   6    16307.86    16782.76    402.81 o 
   3   2   6     1355.58     1427.61     25.00 o 
   4   2   6      252.41      203.63      9.28 o 
   5   2   6      645.77      687.85     14.04 o 
   6   2   6      221.70      176.74     14.29 o 
   7   2   6      359.10      300.20     13.92 o 
   8   2   6        2.48       -9.12     12.45 o 
   9   2   6      196.85      198.99     19.88 o 
  10   2   6      238.18      242.49     23.24 o 
  11   2   6        5.70       11.46     23.21 o 
  12   2   6       24.30        6.80     25.80 o 
 -12   3   6        8.47       22.74     32.53 o 
 -11   3   6      160.08      140.37     24.69 o 
 -10   3   6      121.73      128.06     24.89 o 
  -9   3   6        1.50      -16.65     18.97 o 
  -8   3   6      164.18      118.88     19.18 o 
  -7   3   6      349.62      355.55     17.97 o 
  -6   3   6     2047.79     2039.98     46.02 o 
  -5   3   6     1077.66      994.06     38.98 o 
  -4   3   6        9.97       15.65     10.46 o 
  -3   3   6     1371.70     1395.95     47.77 o 
  -1   3   6       19.63       72.54      4.78 o 
   0   3   6     1358.07     1364.55     40.47 o 
   1   3   6     5732.78     5585.06    148.50 o 
   2   3   6    13529.83    13229.29    235.44 o 
   3   3   6     2373.79     2317.57     72.80 o 
   4   3   6     6544.99     6306.20     81.19 o 
   5   3   6     5772.52     5917.74     75.26 o 
   6   3   6      140.29      150.54     35.48 o 
   7   3   6      698.32      739.67     26.08 o 
   8   3   6     1215.87     1195.59     37.20 o 
   9   3   6     1160.04     1226.60     37.78 o 
  10   3   6      122.18       84.60     22.21 o 
  11   3   6       15.61       15.09     25.25 o 
  12   3   6      219.69      171.34     29.15 o 
 -12   4   6      163.44      192.68     34.18 o 
 -11   4   6      125.34      170.37     31.03 o 
 -10   4   6        0.63       -3.17     33.55 o 
  -9   4   6        0.10      -19.21     19.21 o 
  -8   4   6      832.38      942.91     30.45 o 
  -7   4   6      340.97      442.14     19.31 o 
  -6   4   6       85.04       50.34     15.84 o 
  -5   4   6      257.61      268.50     16.17 o 
  -4   4   6     2979.09     2814.20     45.53 o 
  -3   4   6     7166.55     7421.44     96.86 o 
  -2   4   6       67.17       40.75      9.53 o 
  -1   4   6     1558.80     1371.77     26.95 o 
   0   4   6      767.28      842.55     19.15 o 
   1   4   6     8080.50     8055.26    144.05 o 
   2   4   6     2424.80     2174.37     41.15 o 
   3   4   6     4403.07     4200.85     65.03 o 
   4   4   6     1571.38     1661.21     29.16 o 
   5   4   6    10155.70    10113.72    146.11 o 
   6   4   6      307.52      285.86     16.47 o 
   7   4   6     1498.55     1495.74     37.60 o 
   8   4   6       87.07       78.74     18.57 o 
   9   4   6      156.30      191.90     22.34 o 
  10   4   6      691.02      700.48     33.54 o 
  11   4   6      196.03      199.61     28.35 o 
  12   4   6       98.95       62.97     29.84 o 
 -11   5   6       14.98       27.41     30.55 o 
 -10   5   6      146.73       83.40     26.37 o 
  -9   5   6      245.90      244.22     21.77 o 
  -8   5   6      359.43      280.24     20.10 o 
  -7   5   6       11.40       18.17     15.66 o 
  -6   5   6     1098.70     1095.22     33.69 o 
  -5   5   6     1207.41     1144.02     32.62 o 
  -4   5   6      263.25      300.19     15.86 o 
  -3   5   6     1131.17     1216.31     29.85 o 
  -2   5   6    16585.64    16146.02    238.24 o 
  -1   5   6     5505.12     5547.48     83.77 o 
   0   5   6       39.74       43.54      5.71 o 
   1   5   6    12092.44    12015.40    176.51 o 
   2   5   6     2550.64     2154.89     34.29 o 
   3   5   6     3749.11     3751.36     69.60 o 
   4   5   6      531.31      454.90     23.05 o 
   5   5   6     1267.57     1252.33     31.77 o 
   6   5   6      108.91      123.41     15.99 o 
   7   5   6     4661.88     4511.15     85.80 o 
   8   5   6       34.74       43.63     19.60 o 
   9   5   6      225.26      202.79     23.24 o 
  10   5   6       40.29       52.19     24.75 o 
  11   5   6      253.53      272.67     30.83 o 
  12   5   6       88.40       86.85     35.27 o 
 -11   6   6       10.64        6.95     30.30 o 
 -10   6   6       31.14       11.59     22.56 o 
  -9   6   6        7.80       -1.74     19.90 o 
  -8   6   6      350.32      328.72     21.24 o 
  -7   6   6      355.48      400.65     16.99 o 
  -6   6   6       52.84       42.15     12.78 o 
  -5   6   6      323.46      340.69     16.02 o 
  -4   6   6      749.97      692.71     19.51 o 
  -3   6   6       13.57       20.07      8.79 o 
  -2   6   6      234.47      281.54     12.44 o 
  -1   6   6      872.49      888.26     23.84 o 
   0   6   6    22830.62    23641.23    425.31 o 
   1   6   6      130.04      116.23     13.77 o 
   2   6   6      378.46      373.45     21.68 o 
   3   6   6     2946.67     3158.92     80.96 o 
   4   6   6     5919.25     5762.39    142.34 o 
   5   6   6       30.95       36.56     16.26 o 
   6   6   6      145.20      147.05     13.19 o 
   7   6   6      995.44      971.36     39.07 o 
   8   6   6     1011.43      878.79     42.19 o 
   9   6   6        2.99      -11.19     27.12 o 
  10   6   6       72.42       11.90     30.12 o 
  11   6   6        5.36      -12.27     33.94 o 
  12   6   6       74.69       75.70     37.81 o 
 -11   7   6       16.15       28.25     31.97 o 
 -10   7   6       19.30       15.50     29.13 o 
  -9   7   6        3.74        6.97     20.92 o 
  -8   7   6      145.58      215.22     20.61 o 
  -7   7   6        5.53       -0.24     13.20 o 
  -6   7   6      641.87      577.81     22.99 o 
  -5   7   6     1915.90     1925.91     42.12 o 
  -4   7   6       65.02       47.35     12.08 o 
  -3   7   6      249.98      210.33     11.71 o 
  -2   7   6      131.51      119.82      9.96 o 
  -1   7   6       20.02       51.48     16.05 o 
   0   7   6      171.29      161.00     12.36 o 
   1   7   6      898.47      856.02     19.31 o 
   2   7   6     1628.07     1769.77     36.75 o 
   3   7   6     1529.76     1410.05     31.48 o 
   4   7   6       23.88       -2.85     10.59 o 
   5   7   6      392.20      358.97     18.96 o 
   6   7   6      953.06      875.37     51.16 o 
   7   7   6      932.46      883.15     28.81 o 
   8   7   6      379.56      416.01     30.58 o 
   9   7   6        6.58      -28.62     28.62 o 
  10   7   6      267.91      278.38     34.61 o 
  11   7   6       49.58       21.96     36.60 o 
  12   7   6      119.52       71.59     39.97 o 
 -11   8   6      155.88      144.51     33.88 o 
 -10   8   6       90.99       96.51     47.46 o 
  -9   8   6      521.87      541.12     32.92 o 
  -8   8   6       33.46       28.43     19.75 o 
  -7   8   6       17.83       15.52     14.17 o 
  -6   8   6     1562.61     1622.86     35.28 o 
  -5   8   6      217.43      143.78     14.13 o 
  -4   8   6     1656.95     1633.25     32.75 o 
  -3   8   6       16.91        9.05     10.83 o 
  -2   8   6     1128.12     1107.42     24.10 o 
  -1   8   6      727.30      699.44     19.32 o 
   0   8   6       97.08      102.16     10.20 o 
   1   8   6     2739.72     2597.87     43.28 o 
   2   8   6     2034.39     2122.47     45.60 o 
   3   8   6     4321.98     4468.20     83.72 o 
   4   8   6      387.32      396.36     23.30 o 
   5   8   6       15.36       -4.23     13.09 o 
   6   8   6       43.48       38.42     14.41 o 
   7   8   6      637.85      665.05     28.03 o 
   8   8   6        6.62       30.45     28.12 o 
   9   8   6        3.82       -7.94     30.99 o 
  10   8   6       48.88       46.96     34.36 o 
  11   8   6       85.51       54.24     38.43 o 
 -11   9   6        3.74       12.40     48.83 o 
 -10   9   6       63.75       51.33     32.39 o 
  -9   9   6      109.20      168.69     29.84 o 
  -8   9   6       11.51       20.44     26.48 o 
  -7   9   6      607.20      552.00     20.91 o 
  -6   9   6       10.14       12.08     15.31 o 
  -5   9   6      293.01      280.64     16.03 o 
  -4   9   6     2036.41     1853.65     36.25 o 
  -3   9   6      126.98      153.57     13.28 o 
  -2   9   6       87.87       60.46     11.70 o 
  -1   9   6      378.70      389.44     17.10 o 
   0   9   6     9142.68     8924.21    134.25 o 
   1   9   6      328.01      400.26     28.60 o 
   2   9   6      213.94      237.11     12.98 o 
   3   9   6     2504.79     2385.63     42.02 o 
   4   9   6     5565.68     5820.63    108.52 o 
   5   9   6      305.42      319.85     18.02 o 
   6   9   6       17.43       39.84     18.01 o 
   7   9   6     1266.45     1330.33     37.42 o 
   8   9   6     1210.59     1249.64     53.93 o 
   9   9   6      333.12      359.30     36.98 o 
  10   9   6        1.58       -5.07     36.40 o 
  11   9   6       32.83       37.27     38.68 o 
 -10  10   6       66.41       77.47     32.92 o 
  -9  10   6        9.27       -2.16     30.39 o 
  -8  10   6       23.72        0.80     26.54 o 
  -7  10   6       47.43       17.76     17.95 o 
  -6  10   6      166.79      182.18     17.79 o 
  -5  10   6       34.34       27.85     15.20 o 
  -4  10   6     1002.23      980.13     27.54 o 
  -3  10   6       57.30       66.68     13.11 o 
  -2  10   6     3869.67     3853.88     90.21 o 
  -1  10   6      216.53      219.32     13.77 o 
   0  10   6     1962.81     1888.03     36.97 o 
   1  10   6      535.29      501.33     21.78 o 
   2  10   6     5455.79     5374.53     84.21 o 
   3  10   6      144.60      121.34     13.35 o 
   4  10   6     1758.01     1699.04     34.59 o 
   5  10   6      313.97      292.93     18.86 o 
   6  10   6     3605.98     3683.94     74.66 o 
   7  10   6        3.58        2.53     18.52 o 
   8  10   6        3.18       32.19     32.61 o 
   9  10   6      159.99      115.72     34.57 o 
  10  10   6      666.95      759.98     59.58 o 
  11  10   6        3.41        2.54     42.39 o 
 -10  11   6      147.43      168.25     34.94 o 
  -9  11   6       25.36       63.07     32.30 o 
  -8  11   6      148.63      113.80     29.55 o 
  -7  11   6       52.68       96.30     27.12 o 
  -6  11   6      115.58      170.99     22.72 o 
  -5  11   6        8.25       -7.52     15.90 o 
  -4  11   6     1158.11     1145.48     30.28 o 
  -3  11   6      475.17      481.50     19.90 o 
  -2  11   6      375.38      345.69     20.39 o 
  -1  11   6       78.62       75.20     13.68 o 
   0  11   6     2225.30     2382.61     52.30 o 
   1  11   6      401.24      408.66     17.48 o 
   2  11   6      533.95      592.06     22.58 o 
   3  11   6       64.53       63.26     13.65 o 
   4  11   6      773.82      736.18     24.86 o 
   5  11   6      413.03      401.73     18.67 o 
   6  11   6      104.29       89.91     16.35 o 
   7  11   6       42.63       30.12     31.53 o 
   8  11   6        9.55       -5.28     32.90 o 
   9  11   6      100.26       55.03     39.02 o 
  10  11   6        2.00        3.29     40.01 o 
  -9  12   6        0.06        1.73     33.44 o 
  -8  12   6        2.96       51.49     30.14 o 
  -7  12   6        0.32       -2.15     27.26 o 
  -6  12   6      269.21      192.01     25.15 o 
  -5  12   6       89.62      143.85     23.09 o 
  -4  12   6      328.09      307.13     23.33 o 
  -3  12   6        1.15       -7.37     14.69 o 
  -2  12   6     1307.43     1181.12     30.65 o 
  -1  12   6      553.62      511.90     42.37 o 
   0  12   6       26.29       28.88     13.74 o 
   1  12   6       59.38       54.84     14.54 o 
   2  12   6      402.57      458.34     22.07 o 
   3  12   6      336.29      274.08     31.43 o 
   4  12   6      980.70      926.19     28.45 o 
   5  12   6        8.83      -18.56     18.68 o 
   6  12   6      428.54      391.51     25.40 o 
   7  12   6       64.79       49.37     34.15 o 
   8  12   6        9.76       -1.79     36.69 o 
   9  12   6       36.25       33.65     38.85 o 
  10  12   6        4.47       10.27     42.14 o 
  -8  13   6      125.72      153.88     33.72 o 
  -7  13   6        9.08       19.74     30.00 o 
  -6  13   6      214.29      223.41     27.18 o 
  -5  13   6        0.98       -2.65     23.38 o 
  -4  13   6      333.45      318.45     26.19 o 
  -3  13   6      257.28      268.96     31.74 o 
  -2  13   6     1360.77     1237.31     39.85 o 
  -1  13   6      109.13       94.64     18.78 o 
   0  13   6      241.37      289.32     31.89 o 
   1  13   6       84.62       82.63     18.88 o 
   2  13   6      185.24      185.33     20.10 o 
   3  13   6       39.08       17.46     19.84 o 
   4  13   6       47.65       34.27     20.82 o 
   5  13   6       22.95       29.03     21.61 o 
   6  13   6     1109.33     1156.39     41.43 o 
   7  13   6       97.95      112.10     37.89 o 
   8  13   6        0.38      -38.93     38.93 o 
   9  13   6       40.61       46.13     42.18 o 
  -8  14   6        3.97       25.99     64.76 o 
  -7  14   6      119.29      139.11     33.34 o 
  -6  14   6       30.60       88.50     30.00 o 
  -5  14   6       13.47       26.43     25.63 o 
  -4  14   6       49.13       91.50     25.56 o 
  -3  14   6      195.32      242.12     34.26 o 
  -2  14   6      110.21      138.67     22.57 o 
  -1  14   6      662.81      672.67     34.54 o 
   0  14   6      653.76      662.97     34.16 o 
   1  14   6      179.62      202.77     25.46 o 
   2  14   6      277.54      263.32     23.38 o 
   3  14   6      346.59      331.31     25.04 o 
   4  14   6      447.14      445.49     27.19 o 
   5  14   6        1.69        1.07     42.51 o 
   6  14   6      150.53      194.67     39.81 o 
   7  14   6      117.98       78.04     40.97 o 
   8  14   6      194.26      248.00     47.55 o 
  -7  15   6       26.62       26.13     33.02 o 
  -6  15   6      339.80      345.21     33.96 o 
  -5  15   6       79.03       56.74     28.22 o 
  -4  15   6       38.57       87.69     27.82 o 
  -3  15   6        7.93       -9.04     25.27 o 
  -2  15   6      520.23      530.02     30.04 o 
  -1  15   6      213.65      216.87     25.40 o 
   0  15   6        0.33       26.10     22.74 o 
   1  15   6      150.67      127.13     52.75 o 
   2  15   6     1217.88     1197.16     42.94 o 
   3  15   6      460.86      462.35     29.14 o 
   4  15   6       42.02       45.21     36.15 o 
   5  15   6      107.03      136.96     26.33 o 
   6  15   6      489.33      489.73     48.17 o 
   7  15   6       11.07      -12.52     42.47 o 
  -6  16   6       73.47       85.55     32.54 o 
  -5  16   6       75.47       69.68     31.37 o 
  -4  16   6      204.29      199.01     31.06 o 
  -3  16   6      100.70      101.47     27.84 o 
  -2  16   6       22.72       38.19     27.26 o 
  -1  16   6      200.83      161.38     29.60 o 
   0  16   6      264.50      224.45     27.06 o 
   1  16   6      102.27       54.33     25.87 o 
   2  16   6        0.22       -3.83     25.93 o 
   3  16   6       27.03       24.50     26.08 o 
   4  16   6      328.80      284.07     25.18 o 
   5  16   6       90.39       95.80     42.18 o 
   6  16   6       10.78       10.81     43.38 o 
  -4  17   6       76.79      101.33     45.84 o 
  -3  17   6       67.29       40.83     30.61 o 
  -2  17   6       42.20       59.37     39.10 o 
  -1  17   6        7.36        3.81     28.79 o 
   0  17   6       29.37       24.32     31.09 o 
   1  17   6       68.33       17.81     27.91 o 
   2  17   6       30.90       11.87     44.01 o 
   3  17   6        9.32      -47.57     67.82 o 
   4  17   6        7.58      -14.18     43.18 o 
  -1  18   6        1.00       38.68     45.63 o 
   0  18   6      163.55      208.86     48.17 o 
   1  18   6       41.84       17.39     44.09 o 
   2  18   6       20.86      -52.49     52.49 o 
  -3 -12   7        0.27       42.71     53.24 o 
  -2 -12   7       31.67       39.39     34.31 o 
  -1 -12   7      110.82      129.54     34.70 o 
   0 -12   7        5.32       19.96     32.89 o 
   1 -12   7       64.31      147.21     33.81 o 
   2 -12   7      424.51      441.45     39.53 o 
   3 -12   7        0.57        1.13     37.61 o 
   4 -12   7       16.43        5.63     39.78 o 
  -5 -11   7        1.17      -36.48     45.92 o 
  -4 -11   7      105.07      139.26     53.76 o 
  -3 -11   7        2.15        7.99     30.81 o 
  -2 -11   7        0.35       15.28     30.56 o 
  -1 -11   7        8.08      -14.64     28.88 o 
   0 -11   7      344.15      356.40     32.64 o 
   1 -11   7      136.65      230.35     30.87 o 
   2 -11   7        7.58       27.54     29.59 o 
   3 -11   7       47.84      129.96     37.33 o 
   4 -11   7      518.06      505.13     69.97 o 
   5 -11   7        2.08      -37.20     37.20 o 
   6 -11   7        1.08      -62.68     63.70 o 
  -6 -10   7       31.09       13.77     44.67 o 
  -5 -10   7        0.40       -6.07     40.85 o 
  -4 -10   7        0.80       20.44     44.59 o 
  -3 -10   7      199.53      265.25     31.48 o 
  -2 -10   7        6.35       -6.92     26.84 o 
  -1 -10   7       14.02       25.69     25.81 o 
   0 -10   7        2.87        5.08     24.82 o 
   1 -10   7      145.85      149.42     25.45 o 
   2 -10   7       33.91       34.21     35.46 o 
   3 -10   7      153.07      222.32     29.69 o 
   4 -10   7       12.18       40.06     30.40 o 
   5 -10   7      135.56      103.96     58.86 o 
   6 -10   7      283.07      246.64     57.80 o 
   7 -10   7        2.05      -54.16     54.16 o 
  -7  -9   7       96.33       99.71     43.18 o 
  -6  -9   7       77.91       91.84     41.76 o 
  -5  -9   7       12.39       17.84     36.60 o 
  -4  -9   7      559.87      665.48     45.58 o 
  -3  -9   7      120.32      129.11     26.92 o 
  -2  -9   7       47.56       79.91     24.83 o 
  -1  -9   7      108.08      120.68     22.88 o 
   0  -9   7      157.84      158.82     22.61 o 
   1  -9   7       55.54       47.78     38.19 o 
   2  -9   7       89.27      101.50     27.52 o 
   3  -9   7       72.03      124.02     31.76 o 
   4  -9   7        8.09       28.31     46.52 o 
   5  -9   7      321.70      313.32     49.73 o 
   6  -9   7       89.34       42.24     41.16 o 
   7  -9   7      198.44      185.72     95.38 o 
   8  -9   7       62.30       21.44     48.54 o 
  -8  -8   7       38.57       52.37     31.56 o 
  -7  -8   7       15.50       15.43     39.60 o 
  -6  -8   7      191.61      155.58     38.19 o 
  -5  -8   7        0.19        7.11     32.32 o 
  -4  -8   7       15.98       23.79     24.71 o 
  -3  -8   7       55.80       39.80     22.62 o 
  -2  -8   7      745.03      802.84     72.15 o 
  -1  -8   7       13.62      -14.65     14.65 o 
   0  -8   7      319.17      359.57     32.22 o 
   1  -8   7      227.32      222.82     27.37 o 
   2  -8   7      283.30      351.69     17.25 o 
   3  -8   7      148.37      170.86     15.73 o 
   4  -8   7      868.73      925.54     63.74 o 
   5  -8   7      302.56      254.41     37.09 o 
   6  -8   7       13.71      -17.01     41.18 o 
   7  -8   7       75.52       18.24     65.66 o 
   8  -8   7       70.37      -16.98     43.78 o 
   9  -8   7        0.63      -42.79    102.39 o 
  -9  -7   7       40.11       18.51     42.76 o 
  -8  -7   7       98.03      101.53     30.05 o 
  -7  -7   7        3.79      -19.59     31.43 o 
  -6  -7   7      213.09      204.27     25.58 o 
  -5  -7   7       92.14       83.35     21.93 o 
  -4  -7   7       42.85        4.60     21.17 o 
  -3  -7   7      786.59      659.96     33.30 o 
  -2  -7   7      126.65       57.24     17.27 o 
  -1  -7   7      171.43      179.39     15.23 o 
   0  -7   7      413.39      349.00     48.09 o 
   1  -7   7      374.40      394.75     49.21 o 
   2  -7   7      281.70      263.37     44.26 o 
   3  -7   7        9.50       12.46     12.96 o 
   4  -7   7      525.77      684.78     34.68 o 
   5  -7   7      680.44      724.12     39.84 o 
   6  -7   7     1107.33     1171.83     89.59 o 
   7  -7   7      922.81     1076.35     68.17 o 
   8  -7   7      228.64      175.10     37.57 o 
   9  -7   7       36.03       30.90     51.31 o 
  -9  -6   7      114.17      126.52     30.40 o 
  -8  -6   7      334.72      297.25     29.60 o 
  -7  -6   7       95.47       73.90     24.98 o 
  -6  -6   7      351.08      439.64     71.99 o 
  -5  -6   7       68.56       48.51     19.38 o 
  -4  -6   7      277.37      331.24     22.17 o 
  -3  -6   7      128.28       91.37     22.52 o 
  -2  -6   7     1282.31     1311.53     84.80 o 
  -1  -6   7      839.38      567.72     49.89 o 
   0  -6   7      170.80      236.90     42.60 o 
   1  -6   7     1414.59     1437.35     78.45 o 
   2  -6   7       25.37       -7.28     34.48 o 
   3  -6   7     1089.51     1042.30     65.46 o 
   4  -6   7      193.70      186.77     23.91 o 
   5  -6   7      131.39      128.78     16.49 o 
   6  -6   7      807.57      823.27     44.22 o 
   7  -6   7     1227.73     1283.55     53.88 o 
   8  -6   7       18.95       22.27     28.71 o 
   9  -6   7      174.63      227.01     36.00 o 
  10  -6   7        0.95      -29.27     33.85 o 
 -10  -5   7       12.32      -24.21     30.69 o 
  -9  -5   7       17.35       12.03     27.96 o 
  -8  -5   7       32.95       14.42     25.05 o 
  -7  -5   7        1.07      -21.74     21.74 o 
  -6  -5   7       93.22       58.62     19.69 o 
  -5  -5   7      199.99      138.70     18.65 o 
  -4  -5   7      851.44      954.02     29.70 o 
  -3  -5   7       28.89       53.96     11.56 o 
  -2  -5   7      836.91      829.67     97.45 o 
  -1  -5   7     1191.73      956.70     63.17 o 
   0  -5   7     2573.80     2510.90    100.90 o 
   1  -5   7      377.87      323.37     39.56 o 
   2  -5   7      266.77      215.70     37.07 o 
   3  -5   7     4118.40     4185.77    150.80 o 
   4  -5   7      103.34      152.35     12.83 o 
   5  -5   7       97.58       74.29     23.18 o 
   6  -5   7      203.76      164.76     22.01 o 
   7  -5   7       53.67       37.48     24.01 o 
   8  -5   7      721.25      780.50     65.39 o 
   9  -5   7      295.28      353.12     35.36 o 
  10  -5   7       48.44       24.86     31.93 o 
 -10  -4   7        3.85      -26.05     30.47 o 
  -9  -4   7       99.37       70.76     28.00 o 
  -8  -4   7       47.57       24.95     23.56 o 
  -7  -4   7       39.57       35.00     21.93 o 
  -6  -4   7       31.94       45.71     18.50 o 
  -5  -4   7      580.12      435.26     22.20 o 
  -4  -4   7       36.25       45.59     15.89 o 
  -3  -4   7       11.66        7.54     10.06 o 
  -2  -4   7       14.01      -30.91     30.91 o 
  -1  -4   7     1257.19     1276.03     64.64 o 
   0  -4   7        0.22      -31.45     31.45 o 
   1  -4   7      461.08      457.23     40.15 o 
   2  -4   7     3791.22     3823.45    137.97 o 
   3  -4   7       41.35       16.43     34.32 o 
   4  -4   7      101.12       78.78     16.95 o 
   5  -4   7      618.42      628.35     19.53 o 
   6  -4   7      607.31      676.39     40.58 o 
   7  -4   7       88.25       83.67     22.40 o 
   8  -4   7        4.90      -15.08     23.54 o 
   9  -4   7        1.36      -17.77     26.63 o 
  10  -4   7      665.32      730.76     40.75 o 
  11  -4   7        6.46       29.80     41.65 o 
 -10  -3   7      190.09      149.97     31.36 o 
  -9  -3   7      286.78      198.37     28.08 o 
  -8  -3   7      274.97      286.41     25.71 o 
  -7  -3   7       16.59       11.66     20.48 o 
  -6  -3   7     1515.76     1475.20     40.79 o 
  -5  -3   7      861.93      861.67     30.24 o 
  -4  -3   7      278.14      221.74     19.95 o 
  -3  -3   7        2.05       23.79     13.77 o 
  -2  -3   7       21.64      -27.29     27.29 o 
  -1  -3   7      972.39      771.47     53.43 o 
   0  -3   7      384.74      321.47     37.11 o 
   1  -3   7       21.63      -15.22     28.87 o 
   2  -3   7      698.20      586.91     46.73 o 
   3  -3   7     2466.94     2458.67     96.74 o 
   4  -3   7      931.20      912.87     29.34 o 
   5  -3   7       55.53       31.86     14.16 o 
   6  -3   7       45.54       21.53     12.73 o 
   7  -3   7     1079.63     1085.43     46.81 o 
   8  -3   7       34.53       17.13     22.91 o 
   9  -3   7      581.26      673.96     33.13 o 
  10  -3   7        0.18       15.50     40.17 o 
  11  -3   7       46.29       91.16     60.23 o 
 -11  -2   7       88.98       76.45     32.74 o 
 -10  -2   7        9.30      -28.85     28.85 o 
  -9  -2   7      386.30      340.25     29.57 o 
  -8  -2   7      296.71      314.13     26.61 o 
  -7  -2   7      364.30      367.01     38.90 o 
  -6  -2   7      267.80      379.16     40.10 o 
  -5  -2   7      126.67       78.47     15.35 o 
  -4  -2   7     2908.92     2918.73     57.41 o 
  -3  -2   7      405.72      449.23     24.92 o 
  -1  -2   7      299.12      244.74     30.91 o 
   0  -2   7     2912.83     2561.53     97.66 o 
   1  -2   7     1219.98     1107.64     56.73 o 
   2  -2   7       19.17      -26.87     26.87 o 
   3  -2   7     4078.40     4088.57    143.68 o 
   4  -2   7     3329.85     3158.57     67.60 o 
   5  -2   7     2935.64     3033.74     50.20 o 
   6  -2   7      574.59      614.82     21.24 o 
   7  -2   7      101.43       83.03     18.98 o 
   8  -2   7      403.56      399.02     24.65 o 
   9  -2   7      136.40      187.09     24.85 o 
  10  -2   7        0.55        5.33     30.79 o 
  11  -2   7      225.10      309.16     66.46 o 
 -11  -1   7       86.02       43.91     32.09 o 
 -10  -1   7       11.24       -4.76     28.98 o 
  -9  -1   7        0.11        1.13     26.07 o 
  -8  -1   7       11.37       27.09     28.87 o 
  -7  -1   7      354.40      296.47     27.46 o 
  -6  -1   7      105.87      108.83     18.16 o 
  -5  -1   7      184.19      209.61     13.98 o 
  -4  -1   7     1582.28     1297.44     47.25 o 
  -3  -1   7      484.35      553.90     26.96 o 
  -1  -1   7     3992.99     3992.72    141.67 o 
   0  -1   7      789.26      680.44     45.24 o 
   1  -1   7     1088.10      823.91     47.95 o 
   2  -1   7     6722.71     6558.06    218.89 o 
   3  -1   7      140.21       89.98     29.74 o 
   4  -1   7     3413.96     3471.31     49.22 o 
   5  -1   7     3895.88     4065.87     77.69 o 
   6  -1   7     7655.70     7742.29    107.22 o 
   7  -1   7     1617.06     1664.26     39.55 o 
   8  -1   7      156.59      163.40     20.55 o 
   9  -1   7      698.80      694.17     30.72 o 
  10  -1   7      518.59      568.47     53.16 o 
  11  -1   7       33.63       -2.35     34.86 o 
  12  -1   7       19.71      -22.80     41.48 o 
 -11   0   7        2.28      -31.73     31.73 o 
 -10   0   7      451.16      412.05     33.71 o 
  -9   0   7       81.53       32.29     25.68 o 
  -8   0   7      419.86      401.97     27.27 o 
  -7   0   7      315.59      333.89     23.74 o 
  -6   0   7      704.59      496.23     24.67 o 
  -5   0   7       72.26      122.70     16.24 o 
  -4   0   7      323.53      307.12     19.57 o 
  -3   0   7      182.04      203.21     16.81 o 
   0   0   7     5438.98     5487.07    186.49 o 
   1   0   7     4665.22     4491.54    156.07 o 
   2   0   7     1449.22     1182.60     56.66 o 
   3   0   7      104.25       81.47     32.55 o 
   4   0   7      941.38      914.29     23.70 o 
   5   0   7      108.55      115.79     12.21 o 
   6   0   7     2658.57     2558.48     41.18 o 
   7   0   7      213.59      186.66     18.25 o 
   8   0   7     1920.95     1892.95     90.48 o 
   9   0   7      396.14      356.83     27.33 o 
  10   0   7        8.62       43.63     42.83 o 
  11   0   7       19.63      -19.06     40.99 o 
 -11   1   7       11.62      -24.31     31.91 o 
 -10   1   7       66.78       61.96     30.31 o 
  -9   1   7      116.67      129.33     28.54 o 
  -8   1   7      750.86      859.17     39.20 o 
  -7   1   7     1064.94     1031.50     38.10 o 
  -6   1   7     1138.67     1148.25     35.46 o 
  -5   1   7        0.88       -6.66     22.13 o 
  -4   1   7     1091.48      977.11     40.18 o 
  -3   1   7      744.08      770.67     28.01 o 
   2   1   7     6340.08     6246.54    276.77 o 
   3   1   7      322.12      313.39     25.04 o 
   4   1   7     1390.08     1482.79     33.55 o 
   5   1   7     1050.78      920.91     41.20 o 
   6   1   7        1.07       -1.02     10.84 o 
   7   1   7     1721.03     1654.00     79.21 o 
   8   1   7       40.27       37.12     18.54 o 
   9   1   7      570.53      622.64     57.31 o 
  10   1   7      216.62      239.47     48.66 o 
  11   1   7        8.40       41.26     51.20 o 
  12   1   7        0.75       11.23     57.19 o 
 -11   2   7      127.94      103.20     39.10 o 
 -10   2   7        7.22        1.52     21.14 o 
  -9   2   7       11.09       -0.87     18.83 o 
  -8   2   7      204.65      250.94     19.01 o 
  -7   2   7      261.92      382.01     23.10 o 
  -6   2   7       33.84       19.96     13.79 o 
  -5   2   7      244.61      246.18     15.06 o 
  -4   2   7      116.36      138.95     14.37 o 
  -3   2   7     3218.64     3008.06     61.01 o 
  -2   2   7      254.42      272.15     13.10 o 
   1   2   7     2852.89     2936.18     73.39 o 
   2   2   7     2591.69     2405.25     88.14 o 
   3   2   7      302.07      289.83     11.68 o 
   4   2   7     2122.94     2130.05     44.10 o 
   5   2   7      718.74      732.99     21.06 o 
   6   2   7     2582.67     2499.39     67.70 o 
   7   2   7        3.98       -7.14      7.14 o 
   8   2   7      707.31      720.03     23.99 o 
   9   2   7      613.19      633.89     25.16 o 
  10   2   7      485.07      526.23     25.94 o 
  11   2   7       20.08       -5.36     20.22 o 
  12   2   7       14.32      -21.99     21.99 o 
 -11   3   7      106.84      107.63     24.78 o 
 -10   3   7      581.86      491.11     25.43 o 
  -9   3   7       21.78      -19.44     19.44 o 
  -8   3   7       95.23       94.33     18.37 o 
  -7   3   7      865.73      932.99     27.33 o 
  -6   3   7     1027.34     1063.77     31.39 o 
  -5   3   7      671.22      739.10     24.30 o 
  -4   3   7       69.52      124.54     13.10 o 
  -3   3   7       19.35       13.04      6.63 o 
  -2   3   7      386.56      478.91     21.09 o 
  -1   3   7     8973.75     9189.98    243.16 o 
   0   3   7     7027.36     7463.89    197.70 o 
   1   3   7      579.08      716.51     25.51 o 
   2   3   7    13266.21    13039.07    336.32 o 
   3   3   7      649.06      739.52     17.84 o 
   4   3   7     2833.19     2894.67     95.55 o 
   5   3   7     1429.37     1561.09     24.88 o 
   6   3   7     1369.37     1345.50     32.93 o 
   7   3   7        0.61        3.92     17.12 o 
   8   3   7     2866.91     3006.18     61.17 o 
   9   3   7      179.55      216.91     20.33 o 
  10   3   7       24.25       18.51     20.64 o 
  11   3   7      193.04      190.60     24.81 o 
  12   3   7      463.71      512.72     30.70 o 
 -11   4   7        0.40      -18.00     24.17 o 
 -10   4   7        1.66        1.39     22.92 o 
  -9   4   7      197.04      188.27     21.25 o 
  -8   4   7     1493.88     1366.71     34.87 o 
  -7   4   7      249.74      203.58     17.07 o 
  -6   4   7      543.67      544.23     25.88 o 
  -5   4   7     3749.12     3748.68     72.91 o 
  -4   4   7      233.81      238.98     15.87 o 
  -3   4   7      182.00      156.85     13.80 o 
  -2   4   7     7667.73     7516.98    112.15 o 
  -1   4   7     2112.27     2506.23     54.11 o 
   0   4   7     2562.86     2739.69     77.34 o 
   1   4   7     4671.26     5209.14    140.16 o 
   2   4   7     8583.43     8417.19    150.69 o 
   3   4   7     2983.87     3204.32     61.07 o 
   4   4   7     3870.28     4035.47     61.04 o 
   5   4   7      213.53      244.76     15.44 o 
   6   4   7     2309.14     2363.42     75.12 o 
   7   4   7       33.35       59.43     15.29 o 
   8   4   7      679.17      693.99     39.61 o 
   9   4   7      143.97      156.49     23.21 o 
  10   4   7      970.03      963.54     42.98 o 
  11   4   7       19.75       16.60     25.06 o 
  12   4   7       68.12       61.39     27.86 o 
 -11   5   7        2.73        1.73     29.92 o 
 -10   5   7      128.33      132.00     24.05 o 
  -9   5   7       11.52      -17.59     20.69 o 
  -8   5   7      102.46      127.94     19.37 o 
  -7   5   7      775.38      832.22     33.54 o 
  -6   5   7       90.74       90.28     16.70 o 
  -5   5   7      280.39      254.98     17.63 o 
  -4   5   7       52.86       65.39     13.79 o 
  -3   5   7     2073.65     2148.70     44.57 o 
  -2   5   7      116.94      115.98      9.28 o 
  -1   5   7      122.77       91.44     11.41 o 
   0   5   7     6172.72     6409.37    115.33 o 
   1   5   7      562.94      629.31     17.21 o 
   2   5   7      581.58      585.81     16.60 o 
   3   5   7      386.42      432.49     12.47 o 
   4   5   7    10299.25    10403.24    249.96 o 
   5   5   7     2767.85     2851.27     56.19 o 
   6   5   7       15.24       44.43     15.18 o 
   7   5   7       14.51        9.99     18.18 o 
   8   5   7     1978.50     2040.53     52.74 o 
   9   5   7      328.63      353.59     24.22 o 
  10   5   7       66.77       56.11     23.50 o 
  11   5   7        8.63       -8.24     26.46 o 
  12   5   7      157.04      139.35     34.36 o 
 -11   6   7      139.86      149.96     32.21 o 
 -10   6   7      291.31      308.90     26.39 o 
  -9   6   7        0.35      -12.18     23.62 o 
  -8   6   7       55.77       66.52     17.98 o 
  -7   6   7        3.84        6.16     20.13 o 
  -6   6   7     1002.68     1066.70     46.21 o 
  -5   6   7      330.09      345.45     22.57 o 
  -4   6   7       17.56       10.50     14.97 o 
  -3   6   7      399.04      449.22     21.01 o 
  -2   6   7      214.08      255.36     11.56 o 
  -1   6   7        0.50       -3.09      6.44 o 
   0   6   7     2197.50     2165.06     31.50 o 
   1   6   7     1677.80     1625.48     27.58 o 
   2   6   7        6.57       -7.26      7.26 o 
   3   6   7       57.83       62.08      8.56 o 
   4   6   7      249.69      253.76     13.46 o 
   5   6   7     1654.18     1552.42     33.64 o 
   6   6   7      570.36      512.71     29.87 o 
   7   6   7      324.91      273.36     23.09 o 
   8   6   7      106.64      151.58     24.87 o 
   9   6   7       20.11        8.74     25.17 o 
  10   6   7      212.04      173.13     30.74 o 
  11   6   7       68.21       36.15     31.78 o 
  12   6   7      155.44      113.56     36.31 o 
 -11   7   7        8.74        7.09     32.48 o 
 -10   7   7       15.70      -10.81     36.50 o 
  -9   7   7      294.69      322.16     24.64 o 
  -8   7   7      681.01      674.02     29.56 o 
  -7   7   7        9.46       25.33     20.44 o 
  -6   7   7       66.30       63.89     19.80 o 
  -5   7   7      956.27      952.14     24.96 o 
  -4   7   7     3062.36     2873.17     59.72 o 
  -3   7   7      525.14      497.04     23.38 o 
  -2   7   7     3415.48     3373.77     65.81 o 
  -1   7   7     1987.02     1763.17     39.29 o 
   0   7   7     1225.70     1149.18     37.80 o 
   1   7   7       72.50       75.12     14.14 o 
   2   7   7       80.85       62.89     15.02 o 
   3   7   7      134.14      120.51     15.85 o 
   4   7   7      370.37      350.38     26.25 o 
   5   7   7     1121.57     1144.13     40.99 o 
   6   7   7      783.34      800.56     36.91 o 
   7   7   7        7.50       18.55     21.59 o 
   8   7   7      120.97      151.70     27.16 o 
   9   7   7       85.14       84.69     28.58 o 
  10   7   7      203.61      246.72     33.74 o 
  11   7   7       85.96       64.60     33.90 o 
 -11   8   7       50.63       55.19     33.63 o 
 -10   8   7      522.42      490.33     44.99 o 
  -9   8   7       15.67       22.07     22.16 o 
  -8   8   7      280.54      278.66     22.82 o 
  -7   8   7        1.53       24.27     21.81 o 
  -6   8   7     1364.97     1289.43     31.47 o 
  -5   8   7      203.23      221.35     15.20 o 
  -4   8   7      233.07      291.68     22.58 o 
  -3   8   7     1216.93     1235.62     29.38 o 
  -2   8   7     1007.18      931.51     22.97 o 
  -1   8   7      933.91      834.92     21.58 o 
   0   8   7     6332.36     6386.54    100.35 o 
   1   8   7     2156.10     2173.43     37.55 o 
   2   8   7      609.25      539.94     22.57 o 
   3   8   7      377.91      313.01     14.28 o 
   4   8   7     3069.17     2995.89     58.84 o 
   5   8   7     2864.01     2771.76     56.13 o 
   6   8   7       50.28       51.90     23.48 o 
   7   8   7       10.15       72.17     25.75 o 
   8   8   7     2785.64     2893.68     85.07 o 
   9   8   7      249.67      324.93     32.86 o 
  10   8   7       21.28       23.29     33.57 o 
  11   8   7       86.86       76.25     37.64 o 
 -10   9   7        1.56        7.49     31.37 o 
  -9   9   7       47.67       35.51     28.34 o 
  -8   9   7      454.97      484.83     30.46 o 
  -7   9   7        1.76        0.43     22.82 o 
  -6   9   7       72.65      110.76     16.10 o 
  -5   9   7        3.70       -1.56     14.12 o 
  -4   9   7      496.24      546.94     22.68 o 
  -3   9   7      331.40      314.65     16.67 o 
  -2   9   7     1524.41     1466.78     30.61 o 
  -1   9   7      688.98      678.63     20.92 o 
   0   9   7       39.39       59.72     10.94 o 
   1   9   7     4170.36     4122.86     65.80 o 
   2   9   7     1405.15     1418.57     37.96 o 
   3   9   7       12.14       56.85     13.06 o 
   4   9   7       21.64       24.82     19.97 o 
   5   9   7      551.53      533.64     24.28 o 
   6   9   7      506.49      578.96     25.51 o 
   7   9   7     1094.89     1206.55     49.89 o 
   8   9   7       33.16       33.73     28.74 o 
   9   9   7      140.81      130.45     32.45 o 
  10   9   7      730.64      777.26     54.88 o 
  11   9   7       77.59       73.79     40.02 o 
 -10  10   7      112.97       68.20     35.50 o 
  -9  10   7       52.32       16.81     30.29 o 
  -8  10   7       13.07       35.58     27.86 o 
  -7  10   7       13.86        6.46     23.83 o 
  -6  10   7     1099.85     1044.95     31.45 o 
  -5  10   7      119.86      112.09     16.28 o 
  -4  10   7     1386.99     1597.28     34.69 o 
  -3  10   7      414.95      382.66     16.58 o 
  -2  10   7      180.53      208.10     15.27 o 
  -1  10   7       43.47       42.79     12.19 o 
   0  10   7        2.45      -11.81     11.81 o 
   1  10   7     1005.92      933.06     26.98 o 
   2  10   7      424.51      469.65     22.58 o 
   3  10   7     3946.26     4146.16     67.31 o 
   4  10   7       61.10       46.63     14.07 o 
   5  10   7      360.84      325.56     18.56 o 
   6  10   7       13.40        7.37     16.34 o 
   7  10   7      831.20      847.96     46.52 o 
   8  10   7       13.62       12.89     30.49 o 
   9  10   7       11.79       13.68     33.44 o 
  10  10   7       16.96        1.12     38.27 o 
 -10  11   7      146.08      144.47     49.92 o 
  -9  11   7        2.63       -1.59     32.22 o 
  -8  11   7       43.13       78.85     30.10 o 
  -7  11   7        8.70      -17.84     35.73 o 
  -6  11   7      238.14      210.69     25.77 o 
  -5  11   7       12.80       23.25     18.80 o 
  -4  11   7      569.63      383.07     18.60 o 
  -3  11   7       72.37       73.72     14.83 o 
  -2  11   7     1449.51     1461.91     33.00 o 
  -1  11   7      425.73      398.58     16.96 o 
   0  11   7      216.80      150.03     14.50 o 
   1  11   7       11.00        4.42     13.07 o 
   2  11   7      748.33      739.81     24.26 o 
   3  11   7      911.04      834.57     25.29 o 
   4  11   7      541.89      515.78     21.59 o 
   5  11   7        0.28      -10.49     15.02 o 
   6  11   7      918.39      828.98     46.69 o 
   7  11   7       86.80       28.66     32.03 o 
   8  11   7       31.70       63.72     32.90 o 
   9  11   7        1.55      -12.02     38.35 o 
  10  11   7       47.19       15.97     39.43 o 
  -9  12   7       52.45       34.07     33.91 o 
  -8  12   7      573.26      613.42     49.90 o 
  -7  12   7       25.71       43.72     41.18 o 
  -6  12   7      366.32      336.42     39.69 o 
  -5  12   7        1.98        7.35     21.18 o 
  -4  12   7      607.82      646.71     27.37 o 
  -3  12   7        1.20        2.43     15.09 o 
  -2  12   7        5.01        7.14     15.10 o 
  -1  12   7      589.23      624.53     24.92 o 
   0  12   7      577.41      522.40     21.86 o 
   1  12   7      197.50      138.29     15.03 o 
   2  12   7      170.30      198.93     15.69 o 
   3  12   7       83.58       79.20     15.21 o 
   4  12   7      432.58      487.11     22.00 o 
   5  12   7       25.37       20.07     16.15 o 
   6  12   7      647.69      639.50     46.35 o 
   7  12   7      178.23      227.50     36.23 o 
   8  12   7        3.59      -34.65     35.06 o 
   9  12   7        2.69       -6.28     38.35 o 
  -8  13   7       79.68       93.84     33.01 o 
  -7  13   7       47.49       82.23     30.30 o 
  -6  13   7      219.09      267.77     40.56 o 
  -5  13   7      122.38      136.43     25.07 o 
  -4  13   7        8.60       33.86     22.03 o 
  -3  13   7       57.89       87.88     21.75 o 
  -2  13   7     1233.43     1308.96     33.66 o 
  -1  13   7        2.02       -9.25     15.32 o 
   0  13   7       92.13       71.94     16.40 o 
   1  13   7       11.99        5.58     15.82 o 
   2  13   7      276.83      284.29     17.95 o 
   3  13   7     1059.51     1024.69     30.12 o 
   4  13   7        4.14       -5.27     19.16 o 
   5  13   7      182.63      127.87     32.74 o 
   6  13   7       76.90       99.37     34.52 o 
   8  13   7        3.42       -0.87     38.27 o 
   9  13   7       54.07       55.36     42.43 o 
  -8  14   7       80.99       50.91     35.14 o 
  -7  14   7       35.76       50.20     43.88 o 
  -6  14   7       39.81       68.63     41.93 o 
  -5  14   7      129.90      210.61     41.60 o 
  -4  14   7      558.82      535.97     43.81 o 
  -3  14   7       25.72       21.81     32.63 o 
  -2  14   7       18.92       -5.93     21.69 o 
  -1  14   7      269.50      245.23     24.14 o 
   0  14   7      462.61      458.58     30.14 o 
   1  14   7        2.57       -1.87     21.04 o 
   2  14   7       64.20       53.51     21.34 o 
   3  14   7      350.90      280.87     24.00 o 
   4  14   7      619.69      501.76     26.79 o 
   5  14   7      191.99      198.96     37.27 o 
   6  14   7      108.63      108.73     39.18 o 
   7  14   7      169.81      184.40     42.26 o 
   8  14   7       20.74       17.97     40.81 o 
  -7  15   7        0.85      -18.66     34.82 o 
  -6  15   7       47.94      100.83     45.26 o 
  -5  15   7        1.46       52.45     42.55 o 
  -4  15   7      130.59      114.60     40.31 o 
  -3  15   7       27.61       23.35     42.30 o 
  -2  15   7      127.16       76.76     25.25 o 
  -1  15   7      220.11      202.52     25.83 o 
   0  15   7        4.79       -9.51     22.55 o 
   1  15   7      267.39      240.14     25.31 o 
   2  15   7      172.09      171.95     24.93 o 
   3  15   7      149.49      130.82     25.45 o 
   4  15   7       65.53       52.62     36.44 o 
   5  15   7      215.81      251.25     41.68 o 
   6  15   7      253.82      242.52     42.22 o 
   7  15   7       80.40       41.93     41.18 o 
  -6  16   7       54.32       78.95     48.38 o 
  -5  16   7       95.41      136.27     48.29 o 
  -4  16   7       91.71      100.87     44.13 o 
  -3  16   7       54.00       77.53     40.93 o 
  -2  16   7       65.21      104.86     26.60 o 
  -1  16   7        0.30       24.38     26.22 o 
   0  16   7       64.70       64.76     26.00 o 
   1  16   7       73.77       41.27     25.71 o 
   2  16   7       24.65       34.44     32.71 o 
   3  16   7       12.92       15.35     37.48 o 
   4  16   7       15.42        5.41     39.10 o 
   5  16   7       65.48       30.20     41.80 o 
   6  16   7        0.31        9.11     42.55 o 
  -4  17   7       87.98       83.23     46.30 o 
  -3  17   7      201.28      210.53     44.76 o 
  -2  17   7        6.41       25.79     41.30 o 
  -1  17   7       99.09       91.22     42.47 o 
   0  17   7      151.35      135.56     40.97 o 
   1  17   7       54.67       74.62     42.76 o 
   2  17   7      164.17      175.50     43.05 o 
   3  17   7        1.50       -0.92     41.51 o 
   4  17   7       54.77       61.06     42.68 o 
  -1  18   7       20.87       16.72     44.55 o 
   0  18   7        4.46        5.95     43.80 o 
   1  18   7       24.85       39.31     44.84 o 
   2  18   7      141.38       83.82     45.47 o 
  -3 -11   8       88.29      147.10     55.57 o 
  -2 -11   8        8.56        0.39     32.56 o 
  -1 -11   8       69.11       81.62     32.62 o 
   0 -11   8       28.90       37.82     32.39 o 
   1 -11   8      274.25      298.10     34.31 o 
   2 -11   8       38.09       39.89     32.86 o 
   3 -11   8      104.59      120.49     37.57 o 
   4 -11   8       34.04       14.71     38.79 o 
  -5 -10   8       35.72       79.36     45.21 o 
  -4 -10   8      204.67      222.29     48.63 o 
  -3 -10   8       15.40       48.37     30.99 o 
  -2 -10   8       58.33       92.06     30.65 o 
  -1 -10   8       15.38       25.88     28.53 o 
   0 -10   8       51.17       63.60     27.45 o 
   1 -10   8        0.02       21.69     26.70 o 
   2 -10   8      353.05      392.57     31.90 o 
   3 -10   8       22.37       28.40     30.51 o 
   4 -10   8        3.19      -17.09     33.44 o 
   5 -10   8        6.80      -37.98     37.98 o 
   6 -10   8        1.52      -68.30     68.30 o 
  -6  -9   8       67.43       31.95     43.38 o 
  -5  -9   8       50.70       18.14     40.18 o 
  -4  -9   8       51.72       55.57     30.23 o 
  -3  -9   8       21.74       42.57     27.83 o 
  -2  -9   8       99.95       89.24     26.44 o 
  -1  -9   8       95.91       77.83     24.76 o 
   0  -9   8       72.06      105.62     24.01 o 
   1  -9   8        8.38      -11.87     41.47 o 
   2  -9   8      336.17      403.71     40.33 o 
   3  -9   8       12.62       33.99     25.82 o 
   4  -9   8      332.62      383.41     39.60 o 
   5  -9   8       26.28      -21.07     45.28 o 
   6  -9   8       80.11      -12.93     50.48 o 
   7  -9   8        6.90      -42.80     42.80 o 
  -7  -8   8        6.96       -4.66     42.43 o 
  -6  -8   8       58.55       73.54     40.60 o 
  -5  -8   8      136.52      132.32     37.85 o 
  -4  -8   8        0.02       -8.11     31.49 o 
  -3  -8   8        0.06      -18.79     32.28 o 
  -2  -8   8        7.73       13.69     26.41 o 
  -1  -8   8      309.61      352.42     23.59 o 
   0  -8   8       10.18      -16.04     16.04 o 
   1  -8   8       35.70       51.71     12.19 o 
   2  -8   8       64.81       90.66     15.69 o 
   3  -8   8        1.29       35.71     21.17 o 
   4  -8   8      560.75      652.35     53.63 o 
   5  -8   8      219.69      117.12     63.08 o 
   6  -8   8      145.24       55.83     58.92 o 
   7  -8   8        2.41      -65.20     94.63 o 
   8  -8   8       81.37       94.00     73.46 o 
  -8  -7   8      203.84      187.69     44.43 o 
  -7  -7   8       10.43        8.82     38.60 o 
  -6  -7   8      258.69      193.60     37.19 o 
  -5  -7   8      277.36      248.05     33.86 o 
  -4  -7   8      200.84      279.46     31.07 o 
  -3  -7   8       18.84       35.91     21.56 o 
  -2  -7   8      811.51      875.49    104.46 o 
  -1  -7   8       54.62       49.00     28.72 o 
   0  -7   8        5.32      -44.51     44.51 o 
   1  -7   8       12.60      -31.03     44.38 o 
   2  -7   8      256.34      162.49     43.93 o 
   3  -7   8        7.06       16.25     18.96 o 
   4  -7   8      215.60      301.70     18.11 o 
   5  -7   8       34.82       15.58     28.95 o 
   6  -7   8      549.65      517.63     91.38 o 
   7  -7   8      218.41      192.78     44.61 o 
   8  -7   8        0.28      -60.00     73.42 o 
   9  -7   8        6.92      -41.47     46.84 o 
  -9  -6   8       43.50       25.62     45.55 o 
  -8  -6   8        0.40      -27.67     27.67 o 
  -7  -6   8        4.33        8.66     26.49 o 
  -6  -6   8       62.91       17.39     31.90 o 
  -5  -6   8        5.85       -5.53     28.70 o 
  -4  -6   8      139.21      104.74     25.25 o 
  -3  -6   8       56.89      -16.72     40.02 o 
  -2  -6   8      688.33      683.14     28.60 o 
  -1  -6   8       68.75      -34.44     41.35 o 
   0  -6   8     1014.32      993.02     73.40 o 
   1  -6   8      222.60      182.74     46.47 o 
   2  -6   8      146.32       88.48     41.39 o 
   3  -6   8       41.50      -33.15     39.43 o 
   4  -6   8     1499.96     1642.88     71.17 o 
   5  -6   8      480.29      437.95     52.96 o 
   6  -6   8      209.90      193.35     31.59 o 
   7  -6   8      124.70       60.37     33.24 o 
   8  -6   8      341.37      287.28    106.50 o 
   9  -6   8       37.48       23.34     45.65 o 
  -9  -5   8       31.51      -34.63     34.63 o 
  -8  -5   8        6.39      -25.60     25.60 o 
  -7  -5   8        1.60        2.95     23.65 o 
  -6  -5   8        6.15       -0.27     20.94 o 
  -5  -5   8      595.29      539.72     27.25 o 
  -4  -5   8       29.59       58.77     22.71 o 
  -3  -5   8       33.29       -8.51     15.71 o 
  -2  -5   8        2.35      -32.61     32.61 o 
  -1  -5   8      207.22      165.65     38.19 o 
   0  -5   8       10.35      -18.01     33.32 o 
   1  -5   8        5.10      -30.66     36.15 o 
   2  -5   8      402.36      389.23     43.64 o 
   3  -5   8      173.65      155.78     38.15 o 
   4  -5   8      809.41      865.57     29.67 o 
   5  -5   8      212.03      197.90     19.81 o 
   6  -5   8      199.79      149.72     29.35 o 
   7  -5   8      533.25      568.63     63.09 o 
   8  -5   8       92.46       79.86     50.21 o 
   9  -5   8        0.18      -57.45     86.08 o 
  10  -5   8      204.25      251.59     96.44 o 
 -10  -4   8       40.16      -11.65     45.46 o 
  -9  -4   8      362.18      314.54     32.23 o 
  -8  -4   8      555.42      618.63     33.45 o 
  -7  -4   8        0.15      -22.30     24.92 o 
  -6  -4   8      292.43      323.61     23.78 o 
  -5  -4   8      451.01      390.54     21.71 o 
  -4  -4   8     1302.92     1341.34     64.44 o 
  -3  -4   8      200.71      153.87     16.76 o 
  -2  -4   8        1.16      -30.99     35.15 o 
  -1  -4   8      390.26      429.13     45.64 o 
   0  -4   8      393.57      331.57     39.77 o 
   1  -4   8       10.71      -31.78     31.78 o 
   2  -4   8       43.71       16.93     34.40 o 
   3  -4   8        4.77      -33.48     33.48 o 
   4  -4   8      286.49      194.06     43.06 o 
   5  -4   8      851.56      871.29     25.93 o 
   6  -4   8      479.08      492.16     30.42 o 
   7  -4   8      616.35      646.22     62.14 o 
   8  -4   8       17.91       11.16     25.03 o 
   9  -4   8      237.34      239.51     30.20 o 
  10  -4   8       57.58       91.65     42.48 o 
 -10  -3   8       60.91       19.14     32.63 o 
  -9  -3   8       58.52       -1.81     30.26 o 
  -8  -3   8       65.77       56.51     25.36 o 
  -7  -3   8       54.11       45.00     22.38 o 
  -6  -3   8     1000.53     1054.61     72.71 o 
  -5  -3   8      115.11      132.93     17.68 o 
  -4  -3   8      198.45      217.89     15.84 o 
  -3  -3   8     2044.37     1722.32     53.16 o 
  -2  -3   8     1920.96     1955.51     89.22 o 
  -1  -3   8      953.43      772.93     58.97 o 
   0  -3   8     2774.77     2329.90     95.88 o 
   1  -3   8     3501.02     3321.72    124.66 o 
   2  -3   8        6.87      -29.74     29.74 o 
   3  -3   8      582.41      501.56     44.48 o 
   4  -3   8     1807.64     1764.56     85.21 o 
   5  -3   8      425.66      473.18     25.86 o 
   6  -3   8        0.43      -12.98     12.98 o 
   7  -3   8      629.24      675.77     30.51 o 
   8  -3   8     1657.70     1776.34     47.01 o 
   9  -3   8        7.99      -16.82     26.28 o 
  10  -3   8       34.96       44.53     34.21 o 
  11  -3   8       31.53       66.41     39.02 o 
 -10  -2   8       15.68        2.15     30.70 o 
  -9  -2   8       65.53       80.15     28.52 o 
  -8  -2   8      201.07      163.32     26.91 o 
  -7  -2   8      215.03      154.40     24.16 o 
  -6  -2   8      790.60      948.67     35.78 o 
  -5  -2   8       69.14       40.57     16.86 o 
  -4  -2   8      514.17      488.85     34.16 o 
  -3  -2   8      655.50      668.63     30.42 o 
  -1  -2   8      423.32      448.53     40.94 o 
   0  -2   8      657.65      519.86     46.52 o 
   1  -2   8     1131.34      909.91     59.60 o 
   2  -2   8     2491.10     2143.83     89.25 o 
   3  -2   8      823.71      642.31     51.81 o 
   4  -2   8      221.72      236.73     18.87 o 
   5  -2   8      369.51      388.62     27.00 o 
   6  -2   8      751.16      787.43     29.33 o 
   7  -2   8       48.49       20.96     22.67 o 
   8  -2   8        1.48       -1.67     21.81 o 
   9  -2   8       32.52       38.95     24.25 o 
  10  -2   8     1194.41     1380.82     46.76 o 
  11  -2   8       76.43      188.53     70.53 o 
 -11  -1   8        3.16      -33.61     49.21 o 
 -10  -1   8      459.20      391.34     34.31 o 
  -9  -1   8      300.23      258.42     29.90 o 
  -8  -1   8      147.92      158.63     27.18 o 
  -7  -1   8        1.57      -21.31     21.31 o 
  -6  -1   8     1168.51     1087.64     36.23 o 
  -5  -1   8      217.80      285.98     26.68 o 
  -4  -1   8       36.61       14.68     19.30 o 
  -3  -1   8       30.45       25.66     15.52 o 
   0  -1   8       21.35       -8.40     26.37 o 
   1  -1   8       41.51      -25.08     26.04 o 
   2  -1   8      565.03      440.50     44.60 o 
   3  -1   8     3802.18     3644.30    134.19 o 
   4  -1   8      423.18      434.87     35.29 o 
   5  -1   8       15.92       19.19     14.35 o 
   6  -1   8      334.34      323.02     24.18 o 
   7  -1   8      520.44      488.94     26.91 o 
   8  -1   8       35.37       17.74     20.51 o 
   9  -1   8      393.73      386.45     26.35 o 
  10  -1   8        8.73       29.96     28.56 o 
  11  -1   8       95.28       70.19     37.09 o 
 -11   0   8        9.88      -14.00     34.28 o 
 -10   0   8       73.79        4.13     31.29 o 
  -9   0   8       29.10        3.57     29.76 o 
  -8   0   8       31.87       45.08     25.33 o 
  -7   0   8      154.77      107.42     22.53 o 
  -6   0   8      851.81      976.45     36.47 o 
  -5   0   8        1.71        1.31     16.19 o 
  -4   0   8      689.71      738.00     65.47 o 
  -3   0   8      564.80      536.52     30.75 o 
   1   0   8     4187.51     3916.97    140.46 o 
   2   0   8     1665.13     1376.35     69.11 o 
   3   0   8      366.89      329.60     28.48 o 
   4   0   8     2173.94     2144.04     63.22 o 
   5   0   8     1743.44     1721.52     50.66 o 
   6   0   8     1404.33     1355.36     48.55 o 
   7   0   8      339.87      309.30     36.08 o 
   8   0   8       42.37       52.61     20.06 o 
   9   0   8       56.02       70.00     22.17 o 
  10   0   8        6.78       50.68     47.65 o 
  11   0   8        6.79        9.87     35.74 o 
 -11   1   8       33.08        1.38     34.17 o 
 -10   1   8       50.45       53.40     31.34 o 
  -9   1   8       85.28       23.01     28.85 o 
  -8   1   8      650.81      582.94     31.73 o 
  -7   1   8       52.16       16.51     21.40 o 
  -6   1   8     2247.54     2201.34     78.65 o 
  -5   1   8      183.91      237.44     27.25 o 
  -4   1   8     1556.97     1723.05     61.04 o 
  -3   1   8     3848.15     4239.74    177.63 o 
   2   1   8      298.33      240.71     33.66 o 
   3   1   8      768.88      684.05     39.22 o 
   4   1   8      722.64      658.18     20.33 o 
   5   1   8        4.95        2.40     15.21 o 
   6   1   8     2087.01     2081.96     70.49 o 
   7   1   8      157.11      150.73     20.28 o 
   8   1   8      812.50      749.58     34.34 o 
   9   1   8        6.24       11.00     35.94 o 
  10   1   8      483.23      550.31     37.35 o 
  11   1   8       22.36       13.31     50.70 o 
  12   1   8        0.91       66.26     56.61 o 
 -11   2   8       18.87      -10.93     34.73 o 
 -10   2   8     1070.26     1231.31     52.09 o 
  -9   2   8      123.22      102.88     28.97 o 
  -8   2   8        1.12       31.52     25.25 o 
  -7   2   8      167.08      242.55     24.12 o 
  -6   2   8     2382.48     2246.87     78.48 o 
  -5   2   8       23.95       14.43     24.67 o 
  -4   2   8     2100.04     2138.70     49.46 o 
  -3   2   8      399.62      511.92     22.59 o 
  -2   2   8     3722.65     3808.51    144.68 o 
   1   2   8      108.45      130.49     11.36 o 
   2   2   8      736.74      787.48     26.92 o 
   3   2   8     2542.39     2644.57     49.92 o 
   4   2   8     1457.72     1378.81     26.55 o 
   5   2   8      456.14      487.40     17.46 o 
   6   2   8      417.59      423.91     28.77 o 
   7   2   8      746.53      828.90     35.53 o 
   8   2   8     1461.30     1500.34     47.16 o 
   9   2   8       32.35       54.36     28.47 o 
  10   2   8        0.16       -7.53     44.84 o 
  11   2   8       25.53       62.23     51.00 o 
  12   2   8      182.64      218.43     59.86 o 
 -11   3   8       69.12       66.11     35.45 o 
 -10   3   8        5.93       12.40     22.03 o 
  -9   3   8      289.46      329.95     22.06 o 
  -8   3   8     1207.36     1402.84     34.09 o 
  -7   3   8      699.84      696.97     24.45 o 
  -6   3   8       16.53        3.76     13.91 o 
  -5   3   8       36.01       -8.38     18.32 o 
  -4   3   8     3225.04     3165.71     67.43 o 
  -3   3   8     2749.98     2796.84     59.52 o 
  -2   3   8        6.53      -15.95     15.95 o 
  -1   3   8     1721.48     1769.64     52.96 o 
   0   3   8    11161.14    11182.34    294.82 o 
   1   3   8      218.40      187.29     12.56 o 
   2   3   8     2386.81     2447.54    105.34 o 
   3   3   8      861.52      850.79     36.70 o 
   4   3   8      934.73      916.18     33.69 o 
   5   3   8     1217.40     1124.39     26.15 o 
   6   3   8      117.76      165.26     20.05 o 
   7   3   8     1784.29     1907.50     69.22 o 
   8   3   8        3.06       17.01     34.65 o 
   9   3   8     1091.21     1161.17     31.95 o 
  10   3   8      137.56      133.71     42.84 o 
  11   3   8       46.03       89.81     52.87 o 
  12   3   8        3.68        7.82     60.56 o 
 -11   4   8       48.66       30.80     24.77 o 
 -10   4   8        0.52      -21.37     22.88 o 
  -9   4   8       74.13       59.89     20.94 o 
  -8   4   8       91.85      133.79     19.15 o 
  -7   4   8     1529.53     1657.59     42.76 o 
  -6   4   8        1.88       22.95     16.10 o 
  -5   4   8       41.19       55.90     14.77 o 
  -4   4   8        3.40       -6.35     10.82 o 
  -3   4   8      296.28      266.10     11.16 o 
  -2   4   8      126.65      196.16     14.05 o 
  -1   4   8      257.71      277.11     23.55 o 
   0   4   8      351.09      404.31     25.09 o 
   1   4   8      849.91      975.37     35.54 o 
   2   4   8     1474.29     1458.54     46.50 o 
   3   4   8       95.91      128.59     11.86 o 
   4   4   8     2061.27     2092.84     45.75 o 
   5   4   8     1399.00     1359.18     61.14 o 
   6   4   8     3419.21     3333.08     63.22 o 
   7   4   8      111.69       75.46     13.89 o 
   8   4   8      262.30      283.33     25.87 o 
   9   4   8      921.43      904.96     31.33 o 
  10   4   8      273.14      298.61     47.05 o 
  11   4   8       49.69       26.83     23.44 o 
  12   4   8       91.17       54.12     36.50 o 
 -11   5   8       78.72       43.24     26.66 o 
 -10   5   8      471.46      454.19     26.88 o 
  -9   5   8       40.28       56.03     22.11 o 
  -8   5   8       28.70       37.42     18.85 o 
  -7   5   8        2.63        1.49     19.79 o 
  -6   5   8      664.68      712.37     28.22 o 
  -5   5   8      108.95      141.61     16.49 o 
  -4   5   8      234.48      195.06     14.85 o 
  -3   5   8      358.57      367.50     16.79 o 
  -2   5   8     3163.13     3209.79     51.69 o 
  -1   5   8      500.51      531.32     21.90 o 
   0   5   8      542.76      445.22     21.97 o 
   1   5   8     2047.67     2151.98     51.79 o 
   2   5   8      294.60      271.65      9.31 o 
   3   5   8      793.42      804.62     20.05 o 
   4   5   8      400.79      442.62     20.22 o 
   5   5   8     1396.19     1434.68     33.05 o 
   6   5   8      732.08      795.73     25.04 o 
   7   5   8       39.14       40.90     18.20 o 
   8   5   8      208.93      179.80     19.42 o 
   9   5   8       72.69       88.38     21.01 o 
  10   5   8       56.58       76.57     23.14 o 
  11   5   8      139.61      123.72     25.53 o 
  12   5   8      144.00      118.63     28.38 o 
 -11   6   8      176.18      142.28     33.82 o 
 -10   6   8       23.74       -7.58     24.26 o 
  -9   6   8      147.27      140.29     22.62 o 
  -8   6   8     1235.17     1152.20     33.73 o 
  -7   6   8      374.43      405.61     24.55 o 
  -6   6   8      148.99      170.96     20.18 o 
  -5   6   8        0.94       16.99     16.03 o 
  -4   6   8     2686.53     2715.96     56.78 o 
  -3   6   8     3677.08     3752.12     72.82 o 
  -2   6   8     1917.02     1772.58     39.06 o 
  -1   6   8      607.16      595.47     19.38 o 
   0   6   8     6621.57     6529.99     94.81 o 
   1   6   8      106.31      104.22      9.73 o 
   2   6   8      165.61      168.30      8.42 o 
   3   6   8      870.66      925.97     32.00 o 
   4   6   8       23.63       10.40     13.64 o 
   5   6   8        1.27       20.80     14.89 o 
   6   6   8      763.77      776.13     31.41 o 
   7   6   8        2.57       28.66     20.01 o 
   8   6   8       35.49       34.48     22.59 o 
   9   6   8      540.47      604.45     37.90 o 
  10   6   8       63.61       64.64     28.29 o 
  11   6   8        1.41      -29.91     29.91 o 
 -11   7   8       84.02       80.82     34.14 o 
 -10   7   8      153.60      197.80     26.82 o 
  -9   7   8      214.91      171.80     23.34 o 
  -8   7   8        0.22       18.15     20.67 o 
  -7   7   8     2153.80     2190.12     54.26 o 
  -6   7   8      325.46      331.86     22.37 o 
  -5   7   8      910.46      823.58     31.67 o 
  -4   7   8      608.93      599.70     19.87 o 
  -3   7   8      564.84      599.31     19.19 o 
  -2   7   8     1706.69     1717.72     46.32 o 
  -1   7   8     3497.58     3674.75     58.09 o 
   0   7   8      134.82      120.94     43.68 o 
   1   7   8     2585.04     2657.19     69.64 o 
   2   7   8     8185.01     8431.00    204.65 o 
   3   7   8      490.91      554.35     27.25 o 
   4   7   8      101.63       92.93     16.93 o 
   5   7   8     1508.24     1645.62     49.66 o 
   6   7   8     2241.27     2312.78     65.57 o 
   7   7   8       32.03       21.09     21.50 o 
   8   7   8      321.52      340.00     29.20 o 
   9   7   8      404.96      475.04     32.82 o 
  10   7   8      174.36      168.39     30.82 o 
  11   7   8      129.21      118.59     32.45 o 
 -10   8   8      192.82      153.91     35.59 o 
  -9   8   8       99.44       71.80     23.64 o 
  -8   8   8       18.65       29.16     21.73 o 
  -7   8   8      317.96      317.71     38.23 o 
  -6   8   8      728.76      720.16     34.26 o 
  -5   8   8     2656.13     2501.14     56.07 o 
  -4   8   8       78.85      126.06     18.44 o 
  -3   8   8      579.62      484.58     23.66 o 
  -2   8   8      552.74      481.32     21.83 o 
  -1   8   8      335.87      329.25     17.47 o 
   0   8   8       47.10       27.47     13.26 o 
   1   8   8      260.62      255.63     32.80 o 
   2   8   8      221.84      189.74     19.22 o 
   3   8   8      289.09      314.25     21.51 o 
   4   8   8     1498.07     1538.78     48.78 o 
   5   8   8     1106.51     1063.22     40.95 o 
   6   8   8      182.51      159.82     23.63 o 
   7   8   8      521.98      525.74     36.11 o 
   8   8   8      717.61      854.21     43.89 o 
   9   8   8       74.90       59.48     29.41 o 
  10   8   8       50.69       41.30     31.99 o 
  11   8   8       71.16       67.55     34.86 o 
 -10   9   8        7.58       27.30     32.67 o 
  -9   9   8       19.12      -19.80     29.91 o 
  -8   9   8      177.19      149.47     24.13 o 
  -7   9   8       35.50       17.39     24.67 o 
  -6   9   8      244.71      205.66     22.44 o 
  -5   9   8       97.75      106.49     21.03 o 
  -4   9   8     2317.11     2320.75     43.06 o 
  -3   9   8       89.53       84.37     12.77 o 
  -2   9   8     1107.70     1117.49     26.49 o 
  -1   9   8      130.43      130.42     18.36 o 
   0   9   8       62.87       64.78     15.86 o 
   1   9   8      783.84      722.49     27.97 o 
   2   9   8     1770.08     1685.21     66.69 o 
   3   9   8      807.49      915.93     38.28 o 
   4   9   8      132.73      137.69     22.17 o 
   5   9   8      236.59      194.93     24.71 o 
   6   9   8      360.57      285.17     27.79 o 
   7   9   8      730.36      663.50     41.40 o 
   8   9   8       62.85       67.18     27.95 o 
   9   9   8        2.85      -15.60     31.15 o 
  10   9   8      110.65       74.87     34.77 o 
  11   9   8      291.94      291.57     41.85 o 
 -10  10   8      281.80      295.27     35.85 o 
  -9  10   8        1.50      -23.20     30.28 o 
  -8  10   8      125.19      117.93     28.73 o 
  -7  10   8       17.97       35.49     25.73 o 
  -6  10   8      295.01      252.21     25.09 o 
  -5  10   8      288.51      290.12     28.20 o 
  -4  10   8       86.06       56.30     14.71 o 
  -3  10   8      550.54      488.42     23.88 o 
  -2  10   8      693.02      627.57     23.38 o 
  -1  10   8      400.71      339.44     15.65 o 
   0  10   8      902.90      891.63     31.79 o 
   1  10   8      122.23       94.25     12.03 o 
   2  10   8     1299.12     1192.24     28.17 o 
   3  10   8      780.41      750.05     30.39 o 
   4  10   8     1092.79     1088.62     43.36 o 
   5  10   8      314.74      266.03     26.92 o 
   6  10   8       67.29       47.84     27.08 o 
   7  10   8      145.86      115.47     29.66 o 
   8  10   8      930.24      838.70     50.47 o 
   9  10   8        2.37       14.85     34.23 o 
  10  10   8       23.88       31.86     37.31 o 
  -9  11   8      161.59      114.50     34.38 o 
  -8  11   8       65.83       91.65     37.54 o 
  -7  11   8      120.38      133.69     37.19 o 
  -6  11   8      244.68      283.69     27.22 o 
  -5  11   8      521.05      589.28     31.64 o 
  -4  11   8       36.66       37.63     15.66 o 
  -3  11   8     1131.13     1164.13     30.88 o 
  -2  11   8       19.46       18.01     13.94 o 
  -1  11   8     2012.86     2084.64     57.79 o 
   0  11   8      113.44      112.12     14.07 o 
   1  11   8        8.45        0.09     13.71 o 
   2  11   8      220.10      180.26     14.47 o 
   3  11   8      330.54      265.89     19.92 o 
   4  11   8      128.82       80.51     14.45 o 
   5  11   8       31.96       37.85     27.45 o 
   6  11   8       49.24       46.50     27.99 o 
   7  11   8        6.24      -29.24     30.70 o 
   8  11   8      152.67      170.88     35.48 o 
   9  11   8        0.73      -12.85     36.65 o 
  10  11   8      135.17      124.29     41.35 o 
  -9  12   8       59.75      102.05     35.63 o 
  -8  12   8      679.87      635.27     38.59 o 
  -7  12   8      339.70      295.69     42.81 o 
  -6  12   8       23.23       24.33     35.52 o 
  -5  12   8      496.13      541.02     29.64 o 
  -4  12   8     1027.03     1139.78     40.94 o 
  -3  12   8      130.13      157.63     18.25 o 
  -2  12   8        0.08        7.72     15.05 o 
  -1  12   8      759.22      837.76     27.36 o 
   0  12   8      117.96      152.36     18.94 o 
   1  12   8      393.48      425.56     18.67 o 
   2  12   8       75.17       71.75     15.17 o 
   3  12   8        0.90      -14.43     14.43 o 
   4  12   8      100.35       52.93     31.05 o 
   5  12   8      100.23      121.67     22.44 o 
   6  12   8      154.30      172.57     24.31 o 
   7  12   8       47.97       42.39     33.90 o 
   8  12   8      122.36       67.22     34.53 o 
   9  12   8       23.95       21.30     39.52 o 
  -8  13   8       15.64       54.68     39.37 o 
  -7  13   8       73.60       88.93     41.60 o 
  -6  13   8      392.41      333.30     43.47 o 
  -5  13   8      291.22      273.64     39.10 o 
  -4  13   8       61.10       79.78     33.90 o 
  -3  13   8       98.45       51.68     17.82 o 
  -2  13   8      737.12      705.43     29.55 o 
  -1  13   8       11.02        2.58     18.31 o 
   0  13   8      225.95      185.96     17.43 o 
   1  13   8      438.98      397.88     20.14 o 
   2  13   8        0.86        1.15     17.45 o 
   3  13   8        0.47        5.67     16.44 o 
   4  13   8     1615.13     1546.79     45.62 o 
   5  13   8      110.37      166.22     33.03 o 
   6  13   8        8.37       -5.20     32.86 o 
   7  13   8       17.76       61.69     35.31 o 
   8  13   8      441.60      441.18     43.93 o 
   9  13   8        1.39      -29.53     39.43 o 
  -7  14   8       24.99       52.65     32.84 o 
  -6  14   8       22.26      -13.85     41.05 o 
  -5  14   8        1.29        4.33     37.60 o 
  -4  14   8      106.33       85.48     35.94 o 
  -3  14   8      163.00      136.44     35.15 o 
  -2  14   8      137.29      150.29     22.90 o 
  -1  14   8        7.77        1.36     20.57 o 
   0  14   8        9.07        8.04     21.62 o 
   1  14   8       55.83       29.49     20.55 o 
   2  14   8      193.28      166.59     26.48 o 
   3  14   8       10.48        8.36     30.66 o 
   4  14   8        1.34      -26.50     31.45 o 
   5  14   8        2.77       13.77     33.36 o 
   6  14   8      480.03      388.52     43.27 o 
   7  14   8        4.02      -15.60     37.69 o 
   8  14   8        0.02      -41.22     41.22 o 
  -6  15   8       26.54       84.98     44.67 o 
  -5  15   8      200.50      284.86     45.26 o 
  -4  15   8      144.45      207.28     43.88 o 
  -3  15   8       39.45        6.90     37.64 o 
  -2  15   8        3.83       -8.19     34.77 o 
  -1  15   8        3.41      -26.33     33.57 o 
   0  15   8      509.27      534.26     41.19 o 
   1  15   8       13.03       53.62     35.86 o 
   2  15   8       56.69       63.10     34.69 o 
   3  15   8       40.62       -0.25     33.23 o 
   4  15   8      429.87      366.96     40.77 o 
   5  15   8       10.00       -7.32     36.35 o 
   6  15   8       76.92       75.29     40.22 o 
   7  15   8       41.90      -41.01     41.01 o 
  -5  16   8       14.74      -16.60     43.76 o 
  -4  16   8        0.76       28.91     42.80 o 
  -3  16   8       44.26       78.49     40.81 o 
  -2  16   8      220.32      282.74     42.72 o 
  -1  16   8        0.05        5.28     37.81 o 
   0  16   8        1.43       -2.29     37.60 o 
   1  16   8       83.64       94.47     39.10 o 
   2  16   8      577.98      609.27     46.22 o 
   3  16   8       10.64       20.71     37.52 o 
   4  16   8       47.15       -9.48     38.77 o 
   5  16   8       42.17       73.96     40.81 o 
   6  16   8       63.94       -4.70     40.35 o 
  -4  17   8      413.97      368.45     52.75 o 
  -3  17   8       46.62       99.00     44.67 o 
  -2  17   8       66.28      118.22     43.88 o 
  -1  17   8        8.27       91.76     41.55 o 
   0  17   8      106.13       81.70     43.39 o 
   1  17   8       16.17       -3.45     41.76 o 
   2  17   8       54.66       68.51     42.39 o 
   3  17   8       40.40       32.28     41.68 o 
   4  17   8       69.93       49.33     42.34 o 
  -1  18   8        4.81        8.53     44.59 o 
   0  18   8        3.62       21.75     43.26 o 
   1  18   8        0.86       35.90     44.51 o 
   2  18   8       39.27       40.31     45.21 o 
   0 -11   9       15.68       75.08     35.03 o 
   1 -11   9        0.68       16.28     33.65 o 
   2 -11   9      164.85      215.11     38.73 o 
  -3 -10   9       11.86       26.75     33.06 o 
  -2 -10   9       30.62      100.03     32.34 o 
  -1 -10   9       23.30       23.39     30.75 o 
   0 -10   9      115.04       88.13     31.16 o 
   1 -10   9        3.20       15.94     29.62 o 
   2 -10   9       98.13      114.81     31.78 o 
   3 -10   9       21.52      -21.81     33.56 o 
   4 -10   9      144.36       88.21     72.03 o 
   5 -10   9        0.66      -53.03     53.03 o 
  -5  -9   9        5.05       -5.74     43.51 o 
  -4  -9   9       68.86      113.56     41.06 o 
  -3  -9   9        0.47       52.78     30.06 o 
  -2  -9   9      193.71      276.40     31.36 o 
  -1  -9   9      164.70      158.91     28.23 o 
   0  -9   9      122.76      224.69     26.66 o 
   1  -9   9        0.46        5.88     23.11 o 
   2  -9   9      230.35      271.08     36.50 o 
   3  -9   9        1.90      -10.11     28.09 o 
   4  -9   9        5.99      -32.57     32.57 o 
   5  -9   9        1.50      -64.31     64.31 o 
   6  -9   9       35.88      -16.43     41.23 o 
  -6  -8   9       91.52      108.52     43.47 o 
  -5  -8   9       36.80        3.95     38.60 o 
  -4  -8   9      371.85      419.62     40.48 o 
  -3  -8   9      132.79      162.61     28.02 o 
  -2  -8   9       52.99       98.41     24.40 o 
  -1  -8   9        7.16       11.96     32.67 o 
   0  -8   9      235.22      304.07     21.91 o 
   1  -8   9        7.24       -4.96     16.30 o 
   2  -8   9      138.25      118.05     21.94 o 
   3  -8   9        6.15       -9.40     36.13 o 
   4  -8   9        0.51      -27.39     27.39 o 
   5  -8   9        1.39      -71.27     71.27 o 
   6  -8   9       15.09      -80.15     80.15 o 
   7  -8   9       38.20      -41.89     41.89 o 
  -7  -7   9       95.39      125.12     42.80 o 
  -6  -7   9      132.03      121.88     38.56 o 
  -5  -7   9       52.71       64.60     34.48 o 
  -4  -7   9        3.28       29.03     30.53 o 
  -3  -7   9       25.97       30.43     23.61 o 
  -2  -7   9      305.00      266.95     22.40 o 
  -1  -7   9       36.48       10.50     30.57 o 
   0  -7   9       99.69       45.26     51.33 o 
   1  -7   9       79.08      -19.43     49.92 o 
   2  -7   9      436.00      488.44     57.16 o 
   3  -7   9       49.20       63.43     22.15 o 
   4  -7   9      661.69      698.91     76.39 o 
   5  -7   9       62.86      -28.46     51.14 o 
   6  -7   9        5.48      -63.08     63.08 o 
   7  -7   9       16.01      -26.26     45.21 o 
   8  -7   9        3.63      -43.21     43.21 o 
  -8  -6   9        2.70      -33.15     40.97 o 
  -7  -6   9       19.71      -18.09     38.89 o 
  -6  -6   9      148.85      133.07     37.77 o 
  -5  -6   9      158.87      168.97     32.24 o 
  -4  -6   9      115.51      115.76     28.41 o 
  -3  -6   9      121.72       70.96     22.63 o 
  -2  -6   9      149.67      135.84     49.43 o 
  -1  -6   9       61.53       -7.24     41.47 o 
   0  -6   9      237.60      218.93     51.33 o 
   1  -6   9        4.34      -45.63     45.63 o 
   2  -6   9      121.11       72.00     45.38 o 
   3  -6   9      118.40      135.48     46.05 o 
   4  -6   9      133.02      184.83     23.40 o 
   5  -6   9      271.68      178.76     68.39 o 
   6  -6   9      391.03      383.91     51.61 o 
   7  -6   9       42.65      -21.59     52.81 o 
   8  -6   9       28.28      -18.60     61.96 o 
   9  -6   9       19.74       17.22     44.96 o 
  -8  -5   9      518.18      395.97     48.05 o 
  -7  -5   9      356.66      388.88     43.22 o 
  -6  -5   9       40.00       53.20     32.69 o 
  -5  -5   9        2.55       12.60     29.03 o 
  -4  -5   9     1502.37     1615.55     59.64 o 
  -3  -5   9       68.68       67.47     19.92 o 
  -2  -5   9        0.34      -37.35     37.35 o 
  -1  -5   9        9.13      -30.45     41.47 o 
   0  -5   9     1174.45     1013.43     69.66 o 
   1  -5   9       69.22       37.35     40.81 o 
   2  -5   9      265.98      286.12     46.97 o 
   3  -5   9       15.77      -11.40     39.35 o 
   4  -5   9       41.34       -8.74     42.59 o 
   5  -5   9       58.86       35.14     30.08 o 
   6  -5   9      144.07       73.63     55.07 o 
   7  -5   9       94.18       58.86     65.85 o 
   8  -5   9      143.47      109.24     39.43 o 
   9  -5   9       10.23      -40.51     50.89 o 
  -9  -4   9       24.88      -14.22     32.09 o 
  -8  -4   9        5.98      -13.07     28.80 o 
  -7  -4   9       95.98      100.49     25.45 o 
  -6  -4   9      584.65      508.85     38.73 o 
  -5  -4   9       77.87       96.84     27.95 o 
  -4  -4   9       13.74       -4.95     22.38 o 
  -3  -4   9       33.21       45.80     18.05 o 
  -2  -4   9     1161.96     1207.94     70.79 o 
  -1  -4   9      572.96      389.17     48.68 o 
   0  -4   9      686.95      593.69     56.96 o 
   1  -4   9       26.24      -39.22     39.22 o 
   2  -4   9     1703.55     1674.08     84.71 o 
   3  -4   9      496.18      488.96     49.09 o 
   4  -4   9       25.74       -4.24     36.73 o 
   5  -4   9      328.92      317.76     33.92 o 
   6  -4   9       16.66      -26.72     26.72 o 
   7  -4   9        3.19      -29.64     29.64 o 
   8  -4   9      320.05      269.16     37.86 o 
   9  -4   9        0.29        0.23     36.87 o 
  10  -4   9       68.23      109.82     47.56 o 
  -9  -3   9      131.39       83.84     31.55 o 
  -8  -3   9       61.21       40.54     26.90 o 
  -7  -3   9      184.70      169.43     26.20 o 
  -6  -3   9       11.06       20.80     21.35 o 
  -5  -3   9     1794.10     1706.30     44.14 o 
  -4  -3   9      138.00       43.39     21.84 o 
  -3  -3   9      221.82      256.12     20.34 o 
  -1  -3   9      744.01      796.26     58.92 o 
   0  -3   9      548.85      428.74     44.43 o 
   1  -3   9      169.41      126.92     37.36 o 
   2  -3   9       63.71      -35.40     35.40 o 
   3  -3   9      253.61      242.32     41.18 o 
   4  -3   9     1312.25     1260.09     72.79 o 
   5  -3   9       45.41       11.38     16.38 o 
   6  -3   9      116.31       50.15     37.83 o 
   7  -3   9      707.16      760.20     45.95 o 
   8  -3   9      102.80       96.97     33.00 o 
   9  -3   9       12.32       22.89     44.07 o 
  10  -3   9      257.99      337.49     41.05 o 
 -10  -2   9      157.55       87.16     35.25 o 
  -9  -2   9      223.94      203.52     32.15 o 
  -8  -2   9      304.20      280.59     29.90 o 
  -7  -2   9       12.70      -20.44     24.50 o 
  -6  -2   9      387.79      447.70     48.59 o 
  -5  -2   9      291.83      237.57     20.35 o 
  -4  -2   9     1623.22     1561.88     57.56 o 
  -3  -2   9       13.65      -17.22     17.22 o 
   0  -2   9       14.85      -31.78     31.78 o 
   1  -2   9      287.20      170.65     39.48 o 
   2  -2   9      184.27       94.76     38.85 o 
   3  -2   9      386.09      194.03     41.69 o 
   4  -2   9       81.05       30.74     38.48 o 
   5  -2   9      423.64      432.62     51.67 o 
   6  -2   9      375.65      370.26     20.06 o 
   7  -2   9      471.22      484.52     24.56 o 
   8  -2   9       45.80       31.51     22.61 o 
   9  -2   9      346.05      395.17     28.17 o 
  10  -2   9       65.15      109.02     33.01 o 
  11  -2   9       31.02       47.07     37.10 o 
 -10  -1   9      154.08      108.54     34.05 o 
  -9  -1   9        2.44      -30.57     30.57 o 
  -8  -1   9       25.23       52.46     28.81 o 
  -7  -1   9       15.69       -7.72     30.76 o 
  -6  -1   9      543.44      612.22     30.44 o 
  -5  -1   9      226.78      136.40     26.96 o 
  -4  -1   9      474.14      526.53     38.94 o 
  -3  -1   9       42.31       13.73     18.01 o 
   0  -1   9      602.46      501.95     51.55 o 
   1  -1   9      108.72      -14.60     32.61 o 
   2  -1   9      494.54      347.61     40.48 o 
   3  -1   9     3578.76     3331.92    128.78 o 
   4  -1   9      592.62      467.73     44.56 o 
   5  -1   9      344.48      323.71     34.51 o 
   6  -1   9      878.25      922.51     24.27 o 
   7  -1   9       71.64       74.82     19.36 o 
   8  -1   9      395.23      379.93     24.30 o 
   9  -1   9        0.92        4.65     23.24 o 
  10  -1   9        3.42       25.50     27.37 o 
  11  -1   9       25.72       62.81     37.30 o 
 -10   0   9       18.06      -13.73     32.30 o 
  -9   0   9      118.07       73.30     31.66 o 
  -8   0   9      125.91       59.99     27.01 o 
  -7   0   9        0.44      -22.69     22.69 o 
  -6   0   9      449.29      449.78     25.42 o 
  -5   0   9      547.79      493.55     34.32 o 
  -4   0   9      210.71      217.70     41.43 o 
  -3   0   9       14.70       -3.16     19.26 o 
   1   0   9       24.44        4.33     31.28 o 
   2   0   9      465.38      359.09     40.56 o 
   3   0   9       73.79      -25.17     35.19 o 
   4   0   9      476.39      411.62     23.11 o 
   5   0   9       95.99      108.02     13.98 o 
   6   0   9      214.79      211.56     13.75 o 
   7   0   9      152.71      139.51     34.24 o 
   8   0   9      475.83      523.56     25.67 o 
   9   0   9       10.72       17.22     22.32 o 
  10   0   9      513.05      582.94     31.72 o 
  11   0   9        1.51       45.69     36.16 o 
 -10   1   9      145.52      111.42     34.48 o 
  -9   1   9      428.83      456.21     35.84 o 
  -8   1   9      701.30      712.81     52.19 o 
  -7   1   9      226.80      229.47     25.80 o 
  -6   1   9       93.10       61.94     32.03 o 
  -5   1   9     2718.19     2997.03     94.53 o 
  -4   1   9      762.00      722.55     44.96 o 
  -3   1   9     2283.64     2497.09    167.16 o 
   3   1   9      932.61      842.15     25.80 o 
   4   1   9      318.87      314.54     16.71 o 
   5   1   9      436.22      420.11     23.40 o 
   6   1   9       10.36      -14.78     14.78 o 
   7   1   9        4.13       -6.33     17.21 o 
   8   1   9        9.86       39.77     19.95 o 
   9   1   9      127.83      134.49     23.60 o 
  10   1   9      180.58      210.69     33.62 o 
  11   1   9      279.05      223.76     54.74 o 
 -11   2   9        1.06      -51.25     51.25 o 
 -10   2   9      257.30      202.72     36.40 o 
  -9   2   9      155.57      193.94     32.72 o 
  -8   2   9        2.97       -2.00     27.54 o 
  -7   2   9      860.54      799.76     40.10 o 
  -6   2   9     1355.39     1536.39     67.67 o 
  -5   2   9      475.08      464.50     34.16 o 
  -4   2   9      614.38      615.09     29.20 o 
  -3   2   9     2238.90     2448.61     53.22 o 
  -2   2   9     2429.76     2555.95     92.66 o 
   1   2   9     7955.48     8528.05    205.35 o 
   2   2   9      972.78      884.85     29.67 o 
   3   2   9     1376.81     1338.81     26.89 o 
   4   2   9     4188.25     4300.98     66.76 o 
   5   2   9       54.07       53.52     11.35 o 
   6   2   9        3.84       51.00     29.30 o 
   7   2   9       72.26       87.20     21.72 o 
   8   2   9      462.07      452.87     29.45 o 
   9   2   9       13.15       51.38     33.32 o 
  10   2   9       68.83       38.35     43.43 o 
  11   2   9       10.85       69.80     49.96 o 
 -11   3   9       43.72        3.37     50.12 o 
 -10   3   9        0.92        8.21     41.93 o 
  -9   3   9       22.58      -31.01     31.01 o 
  -8   3   9      123.61       71.12     28.03 o 
  -7   3   9       88.53       77.58     37.10 o 
  -6   3   9      302.89      262.12     34.36 o 
  -5   3   9       20.65       47.46     28.45 o 
  -4   3   9      815.47      877.76     33.00 o 
  -3   3   9     2479.37     2602.38     79.06 o 
  -2   3   9       24.86        1.05     24.25 o 
  -1   3   9       16.96        7.61     13.44 o 
   0   3   9      280.88      349.29     20.55 o 
   1   3   9      399.53      337.49     19.68 o 
   2   3   9        6.96       19.07      7.90 o 
   3   3   9      520.61      498.39     16.25 o 
   4   3   9      232.28      247.86     12.26 o 
   5   3   9       44.57       40.94     11.75 o 
   6   3   9     3590.47     3679.41     76.05 o 
   7   3   9       77.58       68.46     22.05 o 
   8   3   9      223.44      209.28     39.52 o 
   9   3   9      149.96      209.73     42.55 o 
  10   3   9      535.90      631.52     55.75 o 
  11   3   9        4.92       19.80     50.41 o 
 -11   4   9        0.44      -34.69     50.70 o 
 -10   4   9      239.02      200.54     37.01 o 
  -9   4   9       85.14       91.23     20.85 o 
  -8   4   9       92.87       64.87     18.06 o 
  -7   4   9       35.41        4.83     17.03 o 
  -6   4   9      596.39      582.15     23.85 o 
  -5   4   9      670.10      550.38     46.23 o 
  -4   4   9        7.86      -15.64     26.33 o 
  -3   4   9      235.49      230.63     18.14 o 
  -2   4   9     1883.75     1821.28     86.98 o 
  -1   4   9      714.92      792.44     34.83 o 
   0   4   9      628.14      645.74     32.83 o 
   1   4   9     1534.79     1446.76     47.21 o 
   2   4   9      791.77      795.09     33.04 o 
   3   4   9       24.50       28.65     12.27 o 
   4   4   9      537.30      527.83     23.21 o 
   5   4   9       96.79      111.57     15.55 o 
   6   4   9        3.18        6.03     27.70 o 
   7   4   9      225.77      246.64     35.86 o 
   8   4   9      594.67      507.90     46.43 o 
   9   4   9        4.33       18.14     43.63 o 
  10   4   9        0.07       -0.83     47.21 o 
  11   4   9        4.04       53.41     52.45 o 
 -11   5   9       34.77      -23.34     49.87 o 
 -10   5   9      108.19      121.33     24.45 o 
  -9   5   9       63.62       73.26     22.06 o 
  -8   5   9       90.54       82.84     19.65 o 
  -7   5   9      130.98      173.39     20.71 o 
  -6   5   9     1394.19     1289.62     36.20 o 
  -5   5   9       54.44       53.83     14.97 o 
  -4   5   9        0.28       -1.90     12.27 o 
  -3   5   9     7616.78     7748.56    213.62 o 
  -2   5   9     3485.02     3460.32     72.82 o 
  -1   5   9      774.71      608.29     26.20 o 
   0   5   9     3417.27     3257.56     93.55 o 
   1   5   9      594.08      501.38     29.83 o 
   2   5   9     2420.57     2487.55     74.13 o 
   3   5   9      201.23      199.14     18.89 o 
   4   5   9      119.06       77.33     18.05 o 
   5   5   9     1020.30     1017.96     48.65 o 
   6   5   9      288.28      280.30     50.46 o 
   7   5   9      247.04      259.67     17.63 o 
   8   5   9        0.65      -14.93     14.93 o 
   9   5   9      152.40      159.14     21.01 o 
  10   5   9        4.17       -8.97     46.17 o 
  11   5   9        7.20       66.47     55.11 o 
 -10   6   9       14.06      -11.89     37.73 o 
  -9   6   9        9.52      -22.28     22.67 o 
  -8   6   9      497.74      554.25     26.76 o 
  -7   6   9     1061.73     1222.38     51.95 o 
  -6   6   9      514.36      487.54     40.04 o 
  -5   6   9      148.57      189.85     23.75 o 
  -4   6   9     2066.37     2052.10     68.53 o 
  -3   6   9      941.45      997.32     28.38 o 
  -2   6   9      553.57      511.56     21.32 o 
  -1   6   9     4574.57     4568.50     71.17 o 
   0   6   9     1054.12     1019.42     22.40 o 
   1   6   9     3344.06     3236.57     58.88 o 
   2   6   9      568.06      582.79     13.14 o 
   3   6   9     1732.88     1750.86     45.92 o 
   4   6   9     1753.20     1836.51     48.96 o 
   5   6   9        5.74       33.44     14.14 o 
   6   6   9     2514.24     2507.96     66.45 o 
   7   6   9      486.07      477.02     27.42 o 
   8   6   9       93.42       84.15     20.55 o 
   9   6   9        0.84      -21.01     22.38 o 
  10   6   9      331.90      342.66     28.04 o 
  11   6   9       55.75       50.62     26.37 o 
 -10   7   9      410.35      386.27     39.15 o 
  -9   7   9       31.66       12.87     23.34 o 
  -8   7   9       51.49       65.49     21.21 o 
  -7   7   9        4.90       50.93     22.71 o 
  -6   7   9      945.27     1012.07     35.75 o 
  -5   7   9      350.20      422.16     36.80 o 
  -4   7   9       15.52       33.52     16.68 o 
  -3   7   9       71.18       76.58     15.09 o 
  -2   7   9     2843.77     2973.48     60.17 o 
  -1   7   9     1140.39     1187.07     37.48 o 
   0   7   9     1335.83     1291.02     46.61 o 
   1   7   9      146.19      164.81     15.72 o 
   2   7   9       96.54       97.17     14.43 o 
   3   7   9     2299.76     2415.33     63.75 o 
   4   7   9       19.79       10.81     15.60 o 
   5   7   9      114.13      103.29     17.39 o 
   6   7   9      193.49      186.11     20.72 o 
   7   7   9      624.68      548.60     31.74 o 
   8   7   9      457.66      472.89     32.87 o 
   9   7   9       46.81       31.40     24.54 o 
  10   7   9       18.00        4.41     27.79 o 
  11   7   9        1.19      -29.37     29.37 o 
 -10   8   9        0.04      -16.57     30.42 o 
  -9   8   9       50.33       36.46     24.20 o 
  -8   8   9      828.43      736.16     51.11 o 
  -7   8   9      241.40      247.08     25.48 o 
  -6   8   9      146.15      121.91     22.44 o 
  -5   8   9       72.98       93.00     19.53 o 
  -4   8   9     2731.75     2737.03    120.76 o 
  -3   8   9      365.92      397.37     23.72 o 
  -2   8   9      889.19      884.50     29.94 o 
  -1   8   9      167.42      180.38     16.05 o 
   0   8   9     3368.11     3370.73     67.12 o 
   1   8   9      316.60      308.23     20.59 o 
   2   8   9       22.79        4.12     16.43 o 
   3   8   9      239.02      214.03     19.68 o 
   4   8   9      138.13      131.32     19.55 o 
   5   8   9       24.13       36.44     19.84 o 
   6   8   9      179.55      199.38     23.75 o 
   7   8   9       51.82       68.22     23.83 o 
   8   8   9       77.38       96.92     25.08 o 
   9   8   9      240.83      226.79     29.04 o 
  10   8   9      144.07       98.42     30.57 o 
  11   8   9       11.85      -13.81     32.78 o 
 -10   9   9       22.90        2.72     32.46 o 
  -9   9   9       46.17       51.59     30.56 o 
  -8   9   9       69.55       53.84     27.63 o 
  -7   9   9      127.78      109.64     26.12 o 
  -6   9   9       25.02      -18.86     29.14 o 
  -5   9   9      237.09      195.41     30.35 o 
  -4   9   9       13.53       31.47     19.85 o 
  -3   9   9        0.11      -13.34     26.45 o 
  -2   9   9      345.54      279.89     31.33 o 
  -1   9   9        8.44       15.17     10.90 o 
   0   9   9      410.58      432.02     26.81 o 
   1   9   9       12.38        9.09     12.41 o 
   2   9   9     2702.16     2697.08     74.09 o 
   3   9   9       16.17       24.25     19.63 o 
   4   9   9      986.93      960.71     39.07 o 
   5   9   9     1083.95     1040.54     41.65 o 
   6   9   9      157.93      145.59     24.75 o 
   7   9   9       25.78       25.58     25.25 o 
   8   9   9      634.81      655.22     41.69 o 
   9   9   9       61.98       60.48     31.36 o 
  10   9   9      125.19      116.30     32.70 o 
  -9  10   9       19.09       32.32     31.48 o 
  -8  10   9       60.29       68.39     32.82 o 
  -7  10   9        1.72        1.90     25.68 o 
  -6  10   9     1545.70     1629.73     49.36 o 
  -5  10   9      244.59      221.51     23.99 o 
  -4  10   9      153.95      159.79     22.15 o 
  -3  10   9      231.38      202.98     22.23 o 
  -2  10   9      309.10      330.66     21.64 o 
  -1  10   9      194.03      190.04     27.56 o 
   0  10   9     1781.20     1783.43     44.03 o 
   1  10   9       42.79       42.08     24.38 o 
   2  10   9     3262.16     3443.80    135.50 o 
   3  10   9     1182.72     1187.88     45.57 o 
   4  10   9      391.91      362.48     27.42 o 
   5  10   9       81.15      118.30     24.04 o 
   6  10   9      173.13      165.60     26.00 o 
   7  10   9       82.45       92.26     27.16 o 
   8  10   9      136.73      194.42     32.15 o 
   9  10   9       16.04        7.99     31.99 o 
  10  10   9      125.04       45.01     35.07 o 
  -9  11   9        3.95        2.08     33.97 o 
  -8  11   9      346.97      332.13     34.49 o 
  -7  11   9       35.76       25.34     27.50 o 
  -6  11   9        1.85        1.06     25.50 o 
  -5  11   9        1.27        0.31     23.48 o 
  -4  11   9     3250.68     3380.45     73.28 o 
  -3  11   9       16.78       35.52     22.06 o 
  -2  11   9      318.74      296.86     22.83 o 
  -1  11   9       66.46       64.15     14.17 o 
   0  11   9     1964.07     1984.17     50.34 o 
   1  11   9       14.56       -6.38     13.15 o 
   2  11   9      135.03      144.18     27.14 o 
   3  11   9      132.12       74.18     19.47 o 
   4  11   9     1269.75     1342.50     40.18 o 
   5  11   9      295.20      296.61     30.37 o 
   6  11   9      192.49      246.72     29.70 o 
   7  11   9       17.35      -17.76     28.33 o 
   8  11   9       22.47      -20.46     30.24 o 
   9  11   9      210.97      188.56     37.44 o 
  10  11   9        8.01      -35.02     38.27 o 
  -8  12   9        2.30       24.60     32.93 o 
  -7  12   9       83.76       56.95     38.56 o 
  -6  12   9      319.87      236.87     29.41 o 
  -5  12   9      323.84      288.87     27.56 o 
  -4  12   9       75.27      133.06     24.35 o 
  -3  12   9      188.71      253.91     28.79 o 
  -2  12   9     2485.97     2520.51     60.51 o 
  -1  12   9       10.17       18.41     20.77 o 
   0  12   9       45.60       59.86     20.93 o 
   1  12   9      119.56       96.33     21.19 o 
   2  12   9     1530.77     1525.45     64.74 o 
   3  12   9      131.32      115.03     21.48 o 
   4  12   9      160.64      149.78     23.12 o 
   5  12   9      351.70      302.37     26.02 o 
   6  12   9      459.04      480.75     37.40 o 
   7  12   9        1.08      -32.36     32.36 o 
   8  12   9      162.27       86.98     36.36 o 
   9  12   9       21.80      -16.76     37.98 o 
  -8  13   9      235.98      289.61     47.21 o 
  -7  13   9       30.61      -40.56     41.85 o 
  -6  13   9        0.99       28.83     37.39 o 
  -5  13   9       67.21       56.94     36.77 o 
  -4  13   9       32.91       51.57     25.04 o 
  -3  13   9      232.94      229.62     26.03 o 
  -2  13   9       20.09       -3.80     22.17 o 
  -1  13   9      467.32      444.26     38.46 o 
   0  13   9      902.74      836.07     36.78 o 
   1  13   9       70.32       25.62     22.00 o 
   2  13   9       88.35       94.89     22.98 o 
   3  13   9        0.73      -14.28     22.09 o 
   4  13   9      161.01      132.56     23.02 o 
   5  13   9       79.09       38.79     24.20 o 
   6  13   9       56.70      108.69     33.73 o 
   7  13   9      135.71      124.00     37.48 o 
   8  13   9      113.83      126.62     39.72 o 
   9  13   9       31.07       50.33     41.55 o 
  -7  14   9       36.72       11.44     43.47 o 
  -6  14   9       89.07      101.62     41.60 o 
  -5  14   9        3.85       24.79     38.39 o 
  -4  14   9      121.80      132.94     39.56 o 
  -3  14   9       35.18       74.12     34.65 o 
  -2  14   9       10.56       11.48     24.66 o 
  -1  14   9       40.82       34.74     36.75 o 
   0  14   9      751.01      878.68     39.52 o 
   1  14   9        7.05       16.08     22.77 o 
   2  14   9        1.87       19.92     23.57 o 
   3  14   9       20.62        8.29     23.42 o 
   4  14   9      215.94      180.62     34.24 o 
   5  14   9       20.29        2.66     32.94 o 
   6  14   9       12.71      -16.47     35.27 o 
   7  14   9       80.20       80.86     40.02 o 
   8  14   9       23.69       20.51     39.27 o 
  -6  15   9      301.56      303.63     48.96 o 
  -5  15   9       11.12       14.81     42.43 o 
  -4  15   9        9.74       16.55     39.31 o 
  -3  15   9       56.39       44.38     39.35 o 
  -2  15   9      312.10      311.87     40.64 o 
  -1  15   9      240.22      241.40     36.81 o 
   0  15   9        3.69       11.36     35.11 o 
   1  15   9        3.54       27.87     35.40 o 
   2  15   9      792.78      982.91     56.75 o 
   3  15   9      130.47      142.68     35.86 o 
   4  15   9       21.80       25.50     35.73 o 
   5  15   9       10.49        1.33     36.10 o 
   6  15   9      276.25      324.51     42.97 o 
   7  15   9       65.21       78.45     41.01 o 
  -5  16   9      157.90      206.53     48.79 o 
  -4  16   9      152.13      146.09     45.01 o 
  -3  16   9       29.34       37.19     40.76 o 
  -2  16   9        0.75       21.13     40.72 o 
  -1  16   9      177.84      176.96     39.48 o 
   0  16   9      198.62      139.56     40.64 o 
   1  16   9      111.25      135.73     39.06 o 
   2  16   9        2.98       30.91     39.18 o 
   3  16   9      100.46      103.95     40.22 o 
   4  16   9      196.41      212.69     41.26 o 
   5  16   9        4.82       50.08     40.43 o 
   6  16   9        0.55        0.67     42.84 o 
  -4  17   9        2.38       45.09     48.54 o 
  -3  17   9      288.84      239.03     48.80 o 
  -2  17   9      175.25      147.46     43.72 o 
  -1  17   9      281.84      280.67     46.80 o 
   0  17   9       11.58       -6.70     41.05 o 
   1  17   9      252.06      197.51     44.76 o 
   2  17   9      351.85      349.23     45.34 o 
   3  17   9       66.65      116.01     43.97 o 
   4  17   9        2.99       24.54     40.60 o 
  -1  18   9        2.71        4.95     44.34 o 
   0  18   9       52.93       72.67     46.38 o 
   1  18   9        2.92       22.88     43.22 o 
  -1 -10  10        1.69       40.06     38.85 o 
   0 -10  10        6.42      -11.74     30.74 o 
   1 -10  10      110.68      136.34     33.34 o 
   2 -10  10      109.65       56.18     49.37 o 
  -3  -9  10      228.28      303.42     43.72 o 
  -2  -9  10        3.93       33.45     30.83 o 
  -1  -9  10       42.27       92.07     28.86 o 
   0  -9  10      156.87      148.99     30.10 o 
   1  -9  10       39.55       30.47     25.74 o 
   2  -9  10      131.88      166.15     28.84 o 
   3  -9  10       17.97      -26.02     31.79 o 
   4  -9  10      114.19       19.47     71.71 o 
   5  -9  10       19.71      -39.33     90.80 o 
  -5  -8  10        5.07        7.36     42.39 o 
  -4  -8  10       45.64       97.46     39.06 o 
  -3  -8  10       18.02       18.55     34.73 o 
  -2  -8  10        2.51       19.03     26.59 o 
  -1  -8  10       12.02       36.10     23.72 o 
   0  -8  10      165.40      185.23     56.93 o 
   1  -8  10        0.11      -57.44     57.44 o 
   2  -8  10      101.30      135.41     20.93 o 
   3  -8  10       97.75      108.81     50.46 o 
   4  -8  10      248.16      177.42     33.84 o 
   5  -8  10       43.70       -1.62     85.35 o 
   6  -8  10      126.10       80.09     41.99 o 
  -6  -7  10       48.71       21.88     41.85 o 
  -5  -7  10        1.33        0.08     37.35 o 
  -4  -7  10       16.05       -3.49     33.57 o 
  -3  -7  10       20.14       31.07     28.91 o 
  -2  -7  10       58.71       32.08     21.54 o 
  -1  -7  10      188.36       96.88     54.04 o 
   0  -7  10        3.69      -48.58     48.58 o 
   1  -7  10        0.43      -17.55     48.13 o 
   2  -7  10       24.74      -37.52     50.29 o 
   3  -7  10       10.94      -15.76     51.25 o 
   4  -7  10        0.32      -24.94     24.94 o 
   5  -7  10       13.78      -54.07     95.13 o 
   6  -7  10      282.45      295.27     41.41 o 
   7  -7  10       52.49       32.28     42.45 o 
  -7  -6  10       71.37       50.54     43.30 o 
  -6  -6  10      202.58      197.59     40.39 o 
  -5  -6  10       16.31       -9.73     33.98 o 
  -4  -6  10      186.59      187.15     31.99 o 
  -3  -6  10      271.53      255.42     27.37 o 
  -1  -6  10      138.49      133.19     52.20 o 
   0  -6  10      588.65      530.82     58.41 o 
   1  -6  10      249.10      314.20     54.20 o 
   2  -6  10       40.66        3.58     50.54 o 
   3  -6  10      107.88       47.67     49.75 o 
   4  -6  10        2.66      -21.18     21.18 o 
   5  -6  10      243.34      108.76     54.97 o 
   6  -6  10        4.21      -60.14     63.12 o 
   7  -6  10       56.95       53.03     40.61 o 
   8  -6  10       95.95       76.88     60.86 o 
  -8  -5  10       26.33       38.31     46.46 o 
  -7  -5  10       92.95      106.36     41.39 o 
  -6  -5  10        1.15      -16.18     36.48 o 
  -5  -5  10       24.10      -21.46     31.20 o 
  -4  -5  10      108.16       95.26     27.33 o 
  -3  -5  10      377.99      282.43     25.29 o 
  -2  -5  10        2.33        6.99     46.79 o 
  -1  -5  10     1268.30     1063.58     79.69 o 
   0  -5  10      747.70      804.75     68.94 o 
   1  -5  10      291.82      252.09     48.01 o 
   2  -5  10     1098.53      950.29     74.78 o 
   3  -5  10      212.36      213.90     50.75 o 
   4  -5  10       93.91       63.31     53.20 o 
   5  -5  10        6.35      -31.95     31.95 o 
   6  -5  10       35.76      -49.83     49.83 o 
   7  -5  10      406.31      449.56     42.38 o 
   8  -5  10       27.38       25.34     39.62 o 
   9  -5  10        0.39      -12.49     40.19 o 
  -8  -4  10       20.72       -7.28     44.34 o 
  -7  -4  10       47.61        3.70     39.68 o 
  -6  -4  10      139.06      174.08     36.19 o 
  -5  -4  10      697.14      646.96     49.18 o 
  -4  -4  10      148.68      166.14     27.20 o 
  -3  -4  10       16.70      -18.39     20.22 o 
  -1  -4  10      832.92      746.33     71.19 o 
   0  -4  10      124.75       98.13     43.76 o 
   1  -4  10      639.52      453.71     51.51 o 
   2  -4  10      223.49      160.40     49.50 o 
   3  -4  10     1648.74     1682.03     95.02 o 
   4  -4  10      347.58      284.92     50.88 o 
   5  -4  10        2.44       -0.08     31.15 o 
   6  -4  10      118.71      101.95     32.18 o 
   7  -4  10       35.41       -2.80     34.20 o 
   8  -4  10       70.15       65.49     37.57 o 
   9  -4  10       71.27      101.54     39.89 o 
  -9  -3  10       50.20       23.18     34.11 o 
  -8  -3  10      552.93      488.23     35.93 o 
  -7  -3  10      147.75      116.72     40.31 o 
  -6  -3  10       72.55       18.09     33.48 o 
  -5  -3  10       25.89      -28.58     28.58 o 
  -4  -3  10     1553.54     1690.06     61.18 o 
  -3  -3  10       31.56      -19.97     19.97 o 
  -1  -3  10      122.04      139.18     42.35 o 
   0  -3  10      972.31      793.95     64.00 o 
   1  -3  10        5.97      -28.04     37.77 o 
   2  -3  10      196.06      163.23     46.22 o 
   3  -3  10        8.88      -32.36     42.18 o 
   4  -3  10      355.85      302.27     47.88 o 
   5  -3  10      257.59      158.66     23.89 o 
   6  -3  10       67.82       43.74     29.06 o 
   7  -3  10       50.46       17.72     31.60 o 
   8  -3  10      144.07       94.83     33.26 o 
   9  -3  10       36.69       30.77     39.25 o 
  10  -3  10       23.32       35.40     65.76 o 
  -9  -2  10        0.91      -44.47     44.47 o 
  -8  -2  10        2.49      -29.03     29.03 o 
  -7  -2  10       25.98      -32.80     32.80 o 
  -6  -2  10      176.95      115.14     24.69 o 
  -5  -2  10       19.12      -16.89     29.70 o 
  -4  -2  10       15.29      -14.02     24.58 o 
  -3  -2  10        4.11      -20.67     20.67 o 
   0  -2  10      406.21      278.24     43.93 o 
   1  -2  10       99.89       -0.29     41.39 o 
   2  -2  10     2261.02     2046.71     94.22 o 
   3  -2  10     1283.35     1153.95     71.37 o 
   4  -2  10       10.60      -34.65     38.89 o 
   5  -2  10      246.81      257.79     39.67 o 
   6  -2  10      225.80      195.84     27.99 o 
   7  -2  10        0.64      -27.90     27.90 o 
   8  -2  10      600.30      629.05     39.22 o 
   9  -2  10       50.33       49.20     36.87 o 
  10  -2  10       54.50      107.00     37.34 o 
  -9  -1  10        4.74      -32.37     32.37 o 
  -8  -1  10        2.10      -10.70     30.22 o 
  -7  -1  10       16.52      -22.21     26.78 o 
  -6  -1  10       62.43        5.32     33.01 o 
  -5  -1  10      889.37      735.31     51.14 o 
  -4  -1  10      245.07      207.41     29.66 o 
  -3  -1  10       59.50       -4.95     22.96 o 
   1  -1  10      139.49      133.99     41.89 o 
   2  -1  10     1396.07     1230.17     71.55 o 
   3  -1  10      988.45      936.95     69.37 o 
   4  -1  10       16.29      -35.56     35.56 o 
   5  -1  10     1098.34     1138.19     74.34 o 
   6  -1  10      116.07       71.14     24.96 o 
   7  -1  10       29.90        8.33     27.08 o 
   8  -1  10      113.86      123.46     29.85 o 
   9  -1  10       16.55       34.43     23.33 o 
  10  -1  10      125.72      155.50     40.53 o 
 -10   0  10       81.44       31.33     36.87 o 
  -9   0  10       81.71       19.23     35.32 o 
  -8   0  10      898.84      959.43     47.56 o 
  -7   0  10        9.08      -26.40     26.40 o 
  -6   0  10       22.83      -23.12     23.12 o 
  -5   0  10      529.39      479.15     36.44 o 
  -4   0  10     3461.74     4065.49    460.56 o 
  -3   0  10      352.10      218.49     25.96 o 
   2   0  10      510.65      489.31     50.88 o 
   3   0  10       11.33      -33.11     33.11 o 
   4   0  10     2713.67     2912.08    145.71 o 
   5   0  10     1878.88     2029.18    110.91 o 
   6   0  10       40.33       17.68     15.49 o 
   7   0  10      342.80      329.39     20.76 o 
   8   0  10        6.96        4.21     19.90 o 
   9   0  10       24.85       50.42     23.18 o 
  10   0  10       29.04       86.05     31.51 o 
  11   0  10        6.47       23.58     44.94 o 
 -10   1  10      130.39      118.71     38.33 o 
  -9   1  10        0.96      -34.99     50.25 o 
  -8   1  10        7.56        5.91     30.38 o 
  -7   1  10       65.59       37.80     27.96 o 
  -6   1  10      691.65      815.06     58.50 o 
  -5   1  10      187.62      134.32     32.45 o 
  -4   1  10       79.59       66.96     21.53 o 
  -3   1  10       52.36       51.27     25.04 o 
   4   1  10       21.23       18.24      8.47 o 
   5   1  10        6.83        1.35     17.56 o 
   6   1  10     3010.28     2854.68     85.89 o 
   7   1  10       50.25       21.80     17.51 o 
   8   1  10       10.83        7.76     20.16 o 
   9   1  10      185.18      223.41     28.98 o 
  10   1  10       34.17       41.45     29.65 o 
  11   1  10       50.10      142.67     46.50 o 
 -10   2  10       26.48       13.05     55.22 o 
  -9   2  10       78.89       33.38     60.23 o 
  -8   2  10      123.60       66.60     31.91 o 
  -7   2  10        6.72       -3.30     26.56 o 
  -6   2  10      316.70      330.80     37.56 o 
  -5   2  10      380.28      378.91     36.32 o 
  -4   2  10      281.64      353.69     21.08 o 
  -3   2  10      381.28      423.40     42.48 o 
  -2   2  10      147.39      127.96     16.26 o 
   1   2  10      181.56      182.41     13.77 o 
   2   2  10      490.49      486.86     22.18 o 
   3   2  10       59.15       36.26     10.17 o 
   4   2  10      501.54      487.52     18.43 o 
   5   2  10       82.91       97.55     11.78 o 
   6   2  10      526.40      551.11     27.81 o 
   7   2  10      108.82       87.67     24.75 o 
   8   2  10      810.35      814.02    104.37 o 
   9   2  10        8.84       35.12     27.50 o 
  10   2  10      122.17      180.32     42.68 o 
  11   2  10       14.25       49.00     46.00 o 
 -10   3  10      163.01      179.92     58.24 o 
  -9   3  10       75.60       -2.23     34.56 o 
  -8   3  10      173.49      176.35     32.12 o 
  -7   3  10        4.96      -36.94     37.64 o 
  -6   3  10      631.91      497.39     41.56 o 
  -5   3  10      822.74      799.39     55.38 o 
  -3   3  10      342.39      319.84     19.47 o 
  -2   3  10      102.20       99.03     14.96 o 
  -1   3  10      179.66      196.01     16.93 o 
   0   3  10      175.97      145.55     13.52 o 
   2   3  10      175.73      206.58     15.08 o 
   3   3  10       28.52       38.87      9.81 o 
   4   3  10       19.82       35.05     10.67 o 
   5   3  10      205.63      173.39     13.29 o 
   6   3  10      128.68      149.38     19.86 o 
   7   3  10        1.93        2.95     20.44 o 
   8   3  10      203.05      252.21     36.32 o 
   9   3  10        5.41       10.48     39.27 o 
  10   3  10        1.17      -22.29     44.51 o 
  11   3  10       42.41       15.76     50.25 o 
 -10   4  10      105.59       71.99     39.09 o 
  -9   4  10        1.15      -34.22     34.22 o 
  -8   4  10       26.69      -14.97     31.07 o 
  -7   4  10        6.35      -30.91     39.52 o 
  -6   4  10     2184.37     2334.84     87.46 o 
  -5   4  10        1.96        5.07     30.95 o 
  -4   4  10        3.34       -9.19     29.49 o 
  -3   4  10     1002.81     1005.54     56.68 o 
  -2   4  10     4181.20     4372.72    111.17 o 
  -1   4  10      423.24      475.36     30.41 o 
   0   4  10      237.87      226.26     19.09 o 
   1   4  10     1339.35     1348.03     46.08 o 
   2   4  10     9320.18     9349.78    249.41 o 
   3   4  10      316.27      321.39     16.62 o 
   4   4  10       21.29       32.53     13.77 o 
   5   4  10      159.06      168.22     26.87 o 
   6   4  10     1120.24     1142.92     52.18 o 
   7   4  10       13.52       -3.08     32.32 o 
   8   4  10        1.23       -2.54     34.61 o 
   9   4  10       37.11       71.79     40.51 o 
  10   4  10       37.27       53.82     45.51 o 
  11   4  10       33.61       67.51     51.62 o 
 -10   5  10       20.06      -23.09     38.74 o 
  -9   5  10      126.66       61.54     35.45 o 
  -8   5  10       59.21       58.59     22.23 o 
  -7   5  10       24.81        5.89     15.97 o 
  -6   5  10       34.52       22.59     36.15 o 
  -5   5  10      848.96     1036.28     63.25 o 
  -4   5  10      983.04      977.06     55.76 o 
  -3   5  10        0.33        7.32     29.24 o 
  -2   5  10      726.29      597.05     27.05 o 
  -1   5  10     1064.48     1156.31     68.48 o 
   0   5  10     1874.20     1867.47     60.37 o 
   1   5  10     1055.62     1163.60     45.70 o 
   2   5  10     2343.10     2349.75     72.29 o 
   3   5  10        0.56       14.43     17.84 o 
   4   5  10     6757.11     6978.04    190.41 o 
   5   5  10       83.19       90.06     29.41 o 
   6   5  10      202.25      218.81     34.49 o 
   7   5  10       73.62      153.12     35.07 o 
   8   5  10     1006.14     1037.34     63.25 o 
   9   5  10       16.88       -5.16     42.59 o 
  10   5  10       34.93       63.97     48.50 o 
  11   5  10       46.61       42.39     53.12 o 
 -10   6  10      187.47      209.45     26.91 o 
  -9   6  10      203.41      254.01     24.44 o 
  -8   6  10       38.63       -6.16     32.05 o 
  -7   6  10      147.54      136.12     21.08 o 
  -6   6  10      724.49      779.94     30.16 o 
  -5   6  10     1445.96     1437.70     36.97 o 
  -4   6  10       29.60       23.10     12.34 o 
  -3   6  10     2017.47     2001.59     75.94 o 
  -2   6  10     3608.14     3597.10    112.91 o 
  -1   6  10      283.34      237.33     18.74 o 
   0   6  10     1049.85     1023.39     45.28 o 
   1   6  10     5442.05     5645.26    156.64 o 
   2   6  10       81.99       32.90     19.72 o 
   3   6  10     1025.97     1066.09     44.44 o 
 -10   7  10      106.59       57.48     26.58 o 
  -9   7  10       11.17        6.72     24.08 o 
  -8   7  10      137.19      114.86     25.52 o 
  -7   7  10      280.57      275.75     31.01 o 
  -6   7  10      181.39      175.38     20.88 o 
  -5   7  10      162.68      150.98     18.66 o 
  -4   7  10      618.81      604.87     24.59 o 
  -3   7  10     3886.36     3983.23     77.93 o 
  -2   7  10      441.46      372.61     33.20 o 
  -1   7  10      832.43      778.84     82.58 o 
   0   7  10     6336.22     6303.60    116.30 o 
   1   7  10      448.57      325.30     12.05 o 
   2   7  10       15.80       -4.53      6.66 o 
   3   7  10        7.89        4.96      7.39 o 
   4   7  10      641.56      590.90     23.47 o 
   5   7  10      426.28      429.46     23.92 o 
   6   7  10       34.33       21.13     15.97 o 
   7   7  10      114.06      109.77     19.22 o 
   8   7  10      116.16      120.59     21.34 o 
   9   7  10       70.48       57.78     22.21 o 
  10   7  10        2.61      -23.96     23.96 o 
 -10   8  10       17.44       -1.21     26.36 o 
  -9   8  10       12.15      -27.14     27.14 o 
  -8   8  10      278.71      318.69     28.58 o 
  -7   8  10       30.15       31.35     23.09 o 
  -6   8  10       23.74       -0.58     21.22 o 
  -5   8  10        9.37        1.13     19.43 o 
  -4   8  10      445.24      446.01     25.51 o 
  -3   8  10       61.35       86.89     17.20 o 
  -2   8  10      371.87      322.38     27.58 o 
  -1   8  10       68.92      112.38     33.65 o 
   0   8  10     1469.08     1394.74     79.15 o 
   1   8  10        1.66      -14.56     14.56 o 
   2   8  10       19.79       35.02     15.56 o 
   3   8  10        0.42      -15.47     15.47 o 
   4   8  10     3420.77     3356.59     86.85 o 
   5   8  10      348.47      441.01     28.21 o 
   6   8  10      226.92      216.11     22.21 o 
   7   8  10      100.95       91.01     21.55 o 
   8   8  10      302.04      303.72     26.91 o 
   9   8  10       70.89       41.89     26.00 o 
  10   8  10      190.53      131.74     28.83 o 
  -9   9  10        2.76      -25.55     25.55 o 
  -8   9  10       83.54      100.02     27.39 o 
  -7   9  10        7.97       -7.31     46.36 o 
  -6   9  10      231.52      230.57     24.76 o 
  -5   9  10      109.84      118.36     21.63 o 
  -4   9  10      226.32      266.63     22.47 o 
  -3   9  10     1203.95     1199.86     37.66 o 
  -2   9  10      721.11      810.78     35.57 o 
  -1   9  10      199.76      172.59     19.88 o 
   0   9  10     2370.96     2352.54     70.83 o 
   1   9  10      454.75      425.99     71.99 o 
   2   9  10      505.45      486.44     29.21 o 
   3   9  10       25.45        2.16     19.05 o 
   4   9  10       13.53        8.57     19.09 o 
   5   9  10      593.29      587.96     33.70 o 
   6   9  10      209.86      217.73     24.75 o 
   7   9  10       24.73       55.86     23.46 o 
   8   9  10        0.45       -2.91     25.79 o 
   9   9  10       57.31       57.53     28.58 o 
  10   9  10      235.82      241.56     32.74 o 
  -9  10  10       19.92        5.63     31.83 o 
  -8  10  10       28.59       32.30     27.95 o 
  -7  10  10      349.33      356.97     32.88 o 
  -6  10  10      157.86      148.55     24.93 o 
  -5  10  10       52.12       47.98     23.24 o 
  -4  10  10      955.90      866.18     36.31 o 
  -3  10  10      898.91      992.74     35.62 o 
  -2  10  10      465.43      516.50     27.14 o 
  -1  10  10     1859.18     1911.71     47.61 o 
   0  10  10     1334.74     1321.14     53.65 o 
   1  10  10     3236.87     3145.21    150.86 o 
   2  10  10        2.58      -34.62     38.93 o 
   3  10  10      439.94      511.88     33.37 o 
   4  10  10      649.46      682.79     36.57 o 
   5  10  10      217.73      157.33     24.71 o 
   6  10  10       97.98      116.55     25.21 o 
   7  10  10      594.48      629.92     42.10 o 
   8  10  10      130.12      107.15     29.74 o 
   9  10  10        5.29       -3.70     30.95 o 
  10  10  10        9.76      -33.19     33.19 o 
  -9  11  10        5.52      -20.70     49.54 o 
  -8  11  10      203.95      152.33     40.72 o 
  -7  11  10      236.62      266.00     30.66 o 
  -6  11  10        2.38       16.58     26.56 o 
  -5  11  10     1005.90     1002.04     41.67 o 
  -4  11  10      136.68      116.22     24.65 o 
  -3  11  10      857.97      847.26     38.72 o 
  -2  11  10        5.15        1.44     21.31 o 
  -1  11  10      376.82      367.55     23.66 o 
   0  11  10     1004.33     1101.07     37.74 o 
   1  11  10     1067.59      991.98     80.23 o 
   2  11  10      652.04      580.59     51.80 o 
   3  11  10     2214.53     2341.37    127.47 o 
   4  11  10      401.74      418.97     30.54 o 
   5  11  10       16.22       31.99     25.75 o 
   6  11  10      314.85      327.89     31.37 o 
   7  11  10      112.11      105.36     30.12 o 
   8  11  10      111.17       96.05     31.78 o 
   9  11  10        3.89      -33.40     33.40 o 
  -8  12  10       38.77       62.35     42.64 o 
  -7  12  10        0.55      -34.19     39.18 o 
  -6  12  10      483.48      508.97     53.35 o 
  -5  12  10       33.15       53.33     27.08 o 
  -4  12  10       36.78       31.57     24.35 o 
  -3  12  10      471.42      485.48     34.65 o 
  -2  12  10       53.25       42.16     22.62 o 
  -1  12  10      895.35      868.60     36.37 o 
   0  12  10       19.85        3.53     20.49 o 
   1  12  10        0.57      -24.08     37.10 o 
   2  12  10      205.01      195.81     23.48 o 
   3  12  10      415.23      340.73     30.97 o 
   4  12  10       31.12       31.87     22.00 o 
   5  12  10       43.18       36.58     23.46 o 
   6  12  10        3.83       -0.75     29.78 o 
   7  12  10       25.94      -21.71     31.45 o 
   8  12  10      148.14      145.05     35.44 o 
   9  12  10        1.96      -36.48     36.48 o 
  -7  13  10       13.94       23.38     42.51 o 
  -6  13  10      101.36      143.92     39.10 o 
  -5  13  10        6.00        0.69     26.86 o 
  -4  13  10      459.67      506.47     31.38 o 
  -3  13  10       27.78       53.88     25.27 o 
  -2  13  10        1.03        8.60     24.93 o 
  -1  13  10       26.37        3.63     39.58 o 
   0  13  10      693.40      690.01     33.63 o 
   1  13  10       50.88       16.97     23.35 o 
   2  13  10        6.70       -3.29     22.97 o 
   3  13  10       21.46       17.50     26.16 o 
   4  13  10       67.81       23.98     26.87 o 
   5  13  10       19.51       19.20     24.99 o 
   6  13  10       10.69      -15.22     26.00 o 
   7  13  10       73.16       81.03     35.98 o 
   8  13  10        8.49       30.99     36.85 o 
  -7  14  10        1.38       38.35     42.76 o 
  -6  14  10        6.49       21.30     43.09 o 
  -5  14  10       25.55       43.55     38.68 o 
  -4  14  10      117.06      145.38     36.73 o 
  -3  14  10      202.87      209.13     28.16 o 
  -2  14  10       54.49       44.51     26.56 o 
  -1  14  10      144.15      131.04     41.62 o 
   0  14  10      783.64      815.61     41.19 o 
   1  14  10       32.34       -4.87     25.34 o 
   2  14  10        6.35       -5.48     24.49 o 
   3  14  10      536.32      521.90     30.48 o 
   4  14  10      369.63      385.59     33.18 o 
   5  14  10       75.71       44.22     34.82 o 
   6  14  10      104.80      107.11     37.31 o 
   7  14  10      155.43      144.01     39.52 o 
   8  14  10      172.24      115.81     41.22 o 
  -6  15  10      141.71      189.85     45.67 o 
  -5  15  10       76.98       40.81     44.38 o 
  -4  15  10       42.48       55.28     40.10 o 
  -3  15  10      179.96      186.23     41.64 o 
  -2  15  10      193.87      211.52     38.69 o 
  -1  15  10      560.59      612.23     43.72 o 
   0  15  10       13.70       53.95     33.61 o 
   1  15  10      120.12      197.83     36.48 o 
   2  15  10      193.69      145.18     37.40 o 
   3  15  10      298.83      301.39     38.23 o 
   4  15  10       41.71       23.75     37.14 o 
   5  15  10      104.94      112.48     36.90 o 
   6  15  10      209.79      254.99     42.14 o 
   7  15  10       35.75       49.21     41.55 o 
  -5  16  10       12.26       -4.99     44.51 o 
  -4  16  10      146.19      127.95     43.30 o 
  -3  16  10        6.70       64.72     43.59 o 
  -2  16  10       29.81       45.51     41.35 o 
  -1  16  10      165.21      111.65     38.81 o 
   0  16  10      471.01      483.12     45.51 o 
   1  16  10      124.69      159.02     39.60 o 
   2  16  10       15.25       46.79     39.60 o 
   3  16  10       31.26        8.61     37.73 o 
   4  16  10       24.90       27.99     38.35 o 
   5  16  10      189.79      179.04     41.64 o 
  -3  17  10        7.59       -3.62     43.59 o 
  -2  17  10      217.72      175.83     45.38 o 
  -1  17  10       61.76       42.30     41.89 o 
   0  17  10       36.44       26.21     42.43 o 
   1  17  10        6.93       -8.07     39.72 o 
   2  17  10      586.02      648.54     50.01 o 
   3  17  10        0.97      -30.41     42.39 o 
   4  17  10       14.62       18.80     41.76 o 
  -1  -9  11        0.13      -14.27     34.94 o 
   0  -9  11      266.36      272.22     31.18 o 
   1  -9  11        1.65      -27.18     27.18 o 
   2  -9  11        8.52      -32.94     32.94 o 
  -3  -8  11       14.21       38.52     37.73 o 
  -2  -8  11        7.87       17.16     28.93 o 
  -1  -8  11        0.65       32.21     30.99 o 
   0  -8  11       25.62       27.73     21.95 o 
   1  -8  11      151.05       83.36     58.11 o 
   2  -8  11       14.35      -24.17     24.17 o 
   3  -8  11       84.90       51.57     39.12 o 
   4  -8  11        2.65      -56.94     56.94 o 
   5  -8  11        0.23      -46.75     46.75 o 
  -5  -7  11       52.56       89.93     42.97 o 
  -4  -7  11       73.97       23.17     37.94 o 
  -3  -7  11      129.75      140.81     33.82 o 
  -2  -7  11      291.77      366.04     27.46 o 
  -1  -7  11       23.21      -56.28     56.28 o 
   0  -7  11       69.84       63.31     59.36 o 
   1  -7  11       98.46       43.26     59.77 o 
   2  -7  11      342.04      400.81     69.43 o 
   3  -7  11       81.71       69.92     56.15 o 
   4  -7  11        0.09      -62.56     62.56 o 
   5  -7  11      111.19       52.87     36.72 o 
   6  -7  11       11.17      -28.33     38.78 o 
  -6  -6  11       22.67      -10.15     42.76 o 
  -5  -6  11        3.15       21.21     38.43 o 
  -4  -6  11      113.04       35.27     33.53 o 
  -3  -6  11       21.45       -2.62     27.41 o 
  -2  -6  11        3.63       12.44     20.01 o 
  -1  -6  11       46.82       -6.70     54.62 o 
   0  -6  11      626.18      542.47     62.45 o 
   1  -6  11        2.63      -54.12     54.12 o 
   2  -6  11        0.60      -36.56     48.92 o 
   3  -6  11        9.02      -28.16     56.86 o 
   4  -6  11      624.09      597.12     33.32 o 
   5  -6  11       26.50      -60.21     60.21 o 
   6  -6  11       19.21        8.87     35.62 o 
   7  -6  11       41.27       36.56     38.95 o 
  -7  -5  11       56.79       65.31     45.84 o 
  -6  -5  11      113.46      110.27     42.35 o 
  -5  -5  11       35.14       16.76     35.86 o 
  -4  -5  11       92.06       54.41     30.57 o 
  -3  -5  11      334.05      303.47     28.70 o 
  -1  -5  11       28.04       48.83     51.99 o 
   0  -5  11      156.74      142.10     54.99 o 
   1  -5  11      167.83       94.01     54.87 o 
   2  -5  11      352.61      274.27     59.11 o 
   3  -5  11       59.76       15.14     54.49 o 
   4  -5  11      276.14      162.82     54.83 o 
   5  -5  11      199.62      182.90     31.58 o 
   6  -5  11      859.53     1186.68    176.12 o 
   7  -5  11       39.60       47.01     36.28 o 
   8  -5  11       14.77      -16.18     39.49 o 
  -7  -4  11       90.50       18.09     43.68 o 
  -6  -4  11      165.99      121.42     41.22 o 
  -5  -4  11       11.71      -31.32     33.28 o 
  -4  -4  11      558.70      539.92     37.19 o 
  -3  -4  11      210.67      133.95     25.75 o 
   0  -4  11     1367.32     1297.12     83.19 o 
   1  -4  11      225.31      204.54     50.13 o 
   2  -4  11        1.99      -42.88     42.88 o 
   3  -4  11       65.09       72.75     47.92 o 
   4  -4  11        6.03      -51.91     51.91 o 
   5  -4  11      100.60       83.49     32.96 o 
   6  -4  11       22.54       15.90     31.07 o 
   7  -4  11      132.20      163.01     36.77 o 
   8  -4  11      451.72      535.06     70.18 o 
  -8  -3  11        0.12      -46.67     46.67 o 
  -7  -3  11       38.98      -23.38     41.89 o 
  -6  -3  11       15.10      -38.43     38.43 o 
  -5  -3  11        0.10      -33.40     33.40 o 
  -4  -3  11       97.45       50.37     29.82 o 
  -3  -3  11       47.93       22.09     26.08 o 
   0  -3  11     1107.51     1127.57     77.36 o 
   1  -3  11       74.77       23.09     44.47 o 
   2  -3  11      648.24      538.95     59.62 o 
   3  -3  11       28.61      -47.13     47.13 o 
   4  -3  11      387.79      305.85     52.00 o 
   5  -3  11      168.93      167.89     36.78 o 
   6  -3  11       67.50       52.68     29.94 o 
   7  -3  11      374.78      416.68     49.82 o 
   8  -3  11      337.93      351.70     38.62 o 
   9  -3  11       75.69       71.90     37.16 o 
  -8  -2  11        9.47      -29.62     49.04 o 
  -7  -2  11       50.01        2.37     43.93 o 
  -6  -2  11       64.43       -6.57     36.77 o 
  -5  -2  11      110.67       48.34     34.19 o 
  -4  -2  11       38.80      -29.87     29.87 o 
  -3  -2  11      104.43       94.47     27.87 o 
   1  -2  11      223.08      210.20     50.04 o 
   2  -2  11     1094.97      947.44     70.87 o 
   3  -2  11      606.26      511.70     53.75 o 
   4  -2  11        8.30      -46.17     46.17 o 
   5  -2  11        7.14      -17.17     32.20 o 
   6  -2  11      259.46      271.17     59.82 o 
   7  -2  11       51.70       55.60     28.62 o 
   8  -2  11       16.11       34.98     32.18 o 
   9  -2  11        7.47       10.45     34.18 o 
  -9  -1  11       46.84      -34.58     35.67 o 
  -8  -1  11      123.23       38.35     37.02 o 
  -7  -1  11      112.27       68.99     31.12 o 
  -6  -1  11      312.84      281.71     41.77 o 
  -5  -1  11       31.47      -20.42     33.78 o 
  -4  -1  11     1070.95      933.64     55.88 o 
  -3  -1  11     1157.19     1743.56     67.83 o 
   2  -1  11      903.92      829.50     72.61 o 
   3  -1  11      613.22      532.88     57.87 o 
   4  -1  11     1652.03     1311.79     79.25 o 
   5  -1  11       13.37        0.05     21.71 o 
   6  -1  11        9.36       -6.18     24.38 o 
   7  -1  11      262.66      264.06     30.28 o 
   8  -1  11      168.11      160.74     31.35 o 
   9  -1  11        0.03       45.76     32.62 o 
  10  -1  11       15.33        2.95     45.71 o 
  -9   0  11        0.07      -36.31     36.31 o 
  -8   0  11       30.04      -12.13     32.76 o 
  -7   0  11      233.82      168.13     31.42 o 
  -6   0  11        0.73      -25.94     25.94 o 
  -5   0  11       96.44       35.81     35.48 o 
  -4   0  11      270.26      316.90     37.40 o 
  -3   0  11       61.79      115.80     32.57 o 
   3   0  11     2698.46     2655.07    117.30 o 
   4   0  11        2.43      -12.94     39.43 o 
   5   0  11        5.80       10.53     15.80 o 
   6   0  11     1853.11     2003.67    200.83 o 
   7   0  11      140.32      134.94     26.93 o 
   8   0  11       12.12      -15.74     28.11 o 
   9   0  11      173.26      221.33     33.20 o 
  10   0  11      193.87      233.94     50.42 o 
  -9   1  11       10.66      -71.54     71.54 o 
  -8   1  11       16.87      -33.23     33.23 o 
  -7   1  11       18.66      -29.24     29.24 o 
  -6   1  11        6.09      -16.01     37.98 o 
  -5   1  11      575.49      482.69     42.77 o 
  -4   1  11      121.47      133.82     35.07 o 
  -3   1  11      170.53      169.16     16.93 o 
   4   1  11       60.94       46.44     11.83 o 
   5   1  11     1060.77     1127.44     32.45 o 
   6   1  11       84.56       50.00     25.71 o 
   7   1  11       23.94        7.52     22.05 o 
   8   1  11       63.57       89.13     22.12 o 
   9   1  11        3.49       -5.45     25.30 o 
  10   1  11      321.51      328.21     55.56 o 
  -9   2  11        6.05      -37.71     37.71 o 
  -8   2  11      253.30      264.57     37.07 o 
  -7   2  11       30.32      -30.37     30.37 o 
  -6   2  11      211.80      125.42     39.02 o 
  -5   2  11      220.70      149.09     37.27 o 
  -3   2  11       12.40       -0.18     15.84 o 
  -2   2  11       53.77       51.20     15.68 o 
   3   2  11      361.89      314.21     27.69 o 
   4   2  11     1147.03     1159.01     52.93 o 
   5   2  11      923.90      926.43     70.82 o 
   6   2  11      175.36      175.24     18.35 o 
   7   2  11      222.45      177.11     21.17 o 
   8   2  11        6.07       20.91     31.11 o 
   9   2  11       56.46       90.47     26.63 o 
  10   2  11       40.99       35.40     39.18 o 
 -10   3  11        6.04      -56.61     56.61 o 
  -9   3  11       19.63      -39.36     39.36 o 
  -8   3  11       26.31       17.53     35.90 o 
  -7   3  11       21.37      -12.73     43.72 o 
  -6   3  11      121.96      109.61     39.68 o 
  -5   3  11       62.94      -18.51     36.40 o 
  -4   3  11      865.46      778.72     57.30 o 
  -3   3  11       13.05      -21.92     42.39 o 
  -2   3  11     1381.32     1741.69    257.42 o 
  -1   3  11     1637.63     1735.32     53.90 o 
   0   3  11       21.79       13.31     12.81 o 
   2   3  11     2073.01     1929.42     47.45 o 
   3   3  11      888.44      894.36     26.94 o 
   4   3  11      799.92      791.75     37.44 o 
   5   3  11      439.47      462.31     50.15 o 
   6   3  11     1555.30     1555.36    148.52 o 
   7   3  11      170.38      230.99     26.06 o 
   8   3  11        2.33       -8.94     29.28 o 
   9   3  11        0.11        7.94     36.02 o 
  10   3  11       47.19       37.60     38.73 o 
  11   3  11        7.08       47.29     44.26 o 
 -10   4  11       47.91       35.27     59.48 o 
  -9   4  11        1.57      -37.33     37.33 o 
  -8   4  11      123.45      120.91     35.96 o 
  -7   4  11       16.23      -20.59     42.39 o 
  -6   4  11      302.68      257.83     44.64 o 
  -5   4  11      726.33      646.69     48.06 o 
  -4   4  11       90.41       -5.53     34.19 o 
  -3   4  11      143.13       91.51     35.65 o 
  -2   4  11      248.46      283.12     29.60 o 
  -1   4  11     5300.66     5507.33    151.31 o 
   0   4  11        0.88      -16.72     16.72 o 
   1   4  11     3006.22     2857.03     83.72 o 
   2   4  11        6.25      -19.09     19.09 o 
   3   4  11      585.29      522.03     35.91 o 
   4   4  11      539.04      560.70     32.04 o 
   5   4  11     1475.66     1365.88     50.61 o 
   6   4  11      272.08      357.67     31.95 o 
   7   4  11      591.89      590.20     44.60 o 
   8   4  11      636.62      665.21     50.51 o 
   9   4  11      381.67      385.84     45.30 o 
  10   4  11       77.16      101.37     42.68 o 
  11   4  11        7.18        3.49     49.37 o 
 -10   5  11       47.96      -31.57     54.03 o 
  -9   5  11        0.07      -45.38     45.38 o 
  -8   5  11      188.29       53.18     35.53 o 
  -7   5  11       30.50       36.69     44.05 o 
  -6   5  11      137.35       93.97     42.60 o 
  -5   5  11      353.10      370.41     42.64 o 
  -4   5  11      895.75      748.15     61.46 o 
  -3   5  11      176.47      134.90     35.57 o 
  -2   5  11       46.74       58.49     18.11 o 
  -1   5  11       71.89       43.26     20.92 o 
   0   5  11      880.25      866.65     41.61 o 
   1   5  11     3044.20     3164.30     94.01 o 
   2   5  11       33.27        1.58     21.05 o 
   3   5  11      557.26      620.96     39.07 o 
   5   5  11      773.81      857.96     45.94 o 
   6   5  11       94.13       77.95     31.24 o 
   7   5  11       77.52      106.69     34.90 o 
   8   5  11       27.74       58.28     35.86 o 
   9   5  11      467.32      494.39     49.76 o 
  10   5  11       84.19       89.10     48.33 o 
  11   5  11       46.98       23.92     49.33 o 
 -10   6  11       15.00      -29.87     52.99 o 
  -9   6  11        0.91      -54.26     54.26 o 
  -8   6  11        2.13      -48.79     48.79 o 
  -7   6  11        4.50        1.29     41.68 o 
  -6   6  11      738.35      696.53     51.97 o 
  -5   6  11       25.10      -20.63     37.73 o 
  -4   6  11       49.33       22.92     36.98 o 
  -3   6  11     1402.49     1437.66     72.67 o 
  -2   6  11     1730.69     1926.29     79.42 o 
  -1   6  11       58.34       52.57     18.40 o 
   0   6  11       31.37      -21.17     21.17 o 
   1   6  11      667.84      688.65     40.78 o 
   2   6  11     5378.57     5442.63    153.02 o 
  -9   7  11        0.21      -21.91     21.91 o 
  -8   7  11       13.93      -20.63     22.40 o 
  -7   7  11        7.96       32.22     20.17 o 
  -6   7  11        4.56        6.89     17.68 o 
  -5   7  11      635.39      606.23     42.08 o 
  -4   7  11      220.03      237.57     42.14 o 
  -3   7  11        8.04      -36.31     36.31 o 
  -2   7  11      158.20       85.53     35.07 o 
  -1   7  11       36.65        9.61     31.70 o 
  -9   8  11       32.68        4.85     25.02 o 
  -8   8  11      252.01      268.24     27.29 o 
  -7   8  11      314.18      324.08     25.67 o 
  -6   8  11       11.57       25.70     20.79 o 
  -5   8  11        5.44      -18.62     18.62 o 
  -4   8  11      376.51      367.48     23.83 o 
  -3   8  11      545.65      514.41     22.96 o 
  -2   8  11      305.24      301.35     19.46 o 
  -1   8  11       13.62       10.13     12.13 o 
   0   8  11       29.99       13.94      7.53 o 
   1   8  11      206.66      193.43     12.15 o 
   2   8  11      398.02      393.06     17.56 o 
   3   8  11      292.10      258.54     17.06 o 
   4   8  11       56.63      101.12     13.56 o 
   5   8  11     1526.38     1638.73     45.78 o 
   6   8  11       43.45       42.14     15.93 o 
   7   8  11       55.36       34.07     17.68 o 
   8   8  11       13.24       27.29     19.97 o 
   9   8  11      171.79      175.08     22.88 o 
  -9   9  11        1.20      -26.32     26.32 o 
  -8   9  11       38.55       15.31     26.89 o 
  -7   9  11       57.89       58.10     25.67 o 
  -6   9  11      195.89      154.85     23.91 o 
  -5   9  11      131.30       93.67     21.68 o 
  -4   9  11        5.86      -18.70     23.02 o 
  -3   9  11       16.93       29.36     18.97 o 
  -2   9  11     2968.66     2909.86     62.18 o 
  -1   9  11        4.30      -16.41     16.41 o 
   0   9  11       78.29       61.74     41.37 o 
   1   9  11      508.83      446.51     22.33 o 
   2   9  11     1992.98     1983.97     55.28 o 
   3   9  11       44.61       44.38     17.39 o 
   4   9  11       11.65       26.25     18.34 o 
   5   9  11      423.63      454.17     30.54 o 
   6   9  11      363.12      420.04     26.37 o 
   7   9  11      279.47      366.95     27.08 o 
   8   9  11        0.79        6.90     24.00 o 
   9   9  11       14.21       12.64     25.37 o 
  10   9  11       33.01        5.91     26.83 o 
  -9  10  11       44.64       15.86     82.65 o 
  -8  10  11      112.12       84.15     28.91 o 
  -7  10  11        0.12      -13.85     27.10 o 
  -6  10  11       48.17       69.85     24.88 o 
  -5  10  11        3.37       13.55     22.55 o 
  -4  10  11      464.99      507.36     29.41 o 
  -3  10  11      105.60      117.05     21.44 o 
  -2  10  11      697.10      697.96     52.92 o 
  -1  10  11      100.24       91.85     41.45 o 
   0  10  11     2546.30     2598.08     80.53 o 
   1  10  11      209.45      200.90     62.65 o 
   2  10  11       36.06       25.69     23.00 o 
   3  10  11      735.01      719.01     35.95 o 
   4  10  11     3101.08     3225.78     86.74 o 
   5  10  11      126.59      118.18     23.21 o 
   6  10  11       52.61       38.35     23.88 o 
   7  10  11      380.12      362.21     29.20 o 
   8  10  11      634.11      668.20     40.77 o 
   9  10  11        2.25       -7.90     28.41 o 
  -8  11  11       75.50       53.19     29.87 o 
  -7  11  11       12.70        2.27     32.40 o 
  -6  11  11      275.17      272.79     29.22 o 
  -5  11  11       37.61       58.23     25.21 o 
  -4  11  11        3.47       40.44     23.67 o 
  -3  11  11      261.65      279.55     24.83 o 
  -2  11  11      271.24      262.80     24.06 o 
  -1  11  11        0.99       -9.47     20.26 o 
   0  11  11      764.00      721.57     30.56 o 
   1  11  11       38.50        3.06     49.54 o 
   2  11  11      958.59      962.11     47.83 o 
   3  11  11       42.62       49.26     19.70 o 
   4  11  11      140.83      175.21     25.62 o 
   5  11  11       95.64      103.87     26.79 o 
   6  11  11      317.58      367.82     31.49 o 
   7  11  11      126.45       83.15     29.33 o 
   8  11  11       35.73       21.34     29.37 o 
   9  11  11       45.83        6.90     31.86 o 
  -8  12  11       48.57       61.15     40.72 o 
  -7  12  11        5.29      -25.09     29.35 o 
  -6  12  11       63.20       37.43     33.05 o 
  -5  12  11       32.41       23.48     26.37 o 
  -4  12  11      482.45      454.92     30.57 o 
  -3  12  11        4.60        8.03     24.70 o 
  -2  12  11      236.10      288.93     26.12 o 
  -1  12  11        2.53      -11.77     22.41 o 
   0  12  11      475.04      395.38     25.79 o 
   1  12  11       99.59       60.71     22.82 o 
   2  12  11       22.10        5.29     44.40 o 
   3  12  11       38.15       19.65     21.32 o 
   4  12  11      129.80      105.91     23.17 o 
   5  12  11        0.11       -8.53     27.62 o 
   6  12  11       49.43       41.80     30.36 o 
   7  12  11      127.15       97.46     32.74 o 
   8  12  11       13.06       23.00     33.28 o 
   9  12  11        0.96      -33.07     33.07 o 
  -7  13  11       12.84        0.42     40.01 o 
  -6  13  11       10.84       27.41     35.77 o 
  -5  13  11       20.82      -11.62     28.68 o 
  -4  13  11        2.13      -17.80     26.29 o 
  -3  13  11        8.99      -11.24     26.57 o 
  -2  13  11      137.93      132.96     25.15 o 
  -1  13  11       10.97        0.45     24.90 o 
   0  13  11      768.27      744.16     35.58 o 
   1  13  11       27.02       25.89     23.80 o 
   2  13  11       36.84        8.00     23.28 o 
   3  13  11      437.57      338.05     44.60 o 
   4  13  11      346.54      354.63     27.92 o 
   5  13  11        2.38       -2.99     25.42 o 
   6  13  11       40.75       24.06     26.52 o 
   7  13  11       55.69       39.68     33.90 o 
   8  13  11      434.95      452.61     40.56 o 
  -6  14  11       75.10       66.60     40.89 o 
  -5  14  11       28.61       47.34     39.93 o 
  -4  14  11       46.03       11.79     51.29 o 
  -3  14  11       28.84       17.56     48.85 o 
  -2  14  11      122.82      118.01     28.62 o 
  -1  14  11        1.97       -2.25     26.23 o 
   0  14  11        2.45       18.72     30.14 o 
   1  14  11      192.56      268.41     31.72 o 
   2  14  11      504.56      495.15     30.16 o 
   3  14  11        1.16        0.82     25.85 o 
   4  14  11      253.63      276.18     29.25 o 
   5  14  11        5.49       18.22     27.01 o 
   6  14  11      348.95      337.04     39.35 o 
   7  14  11       13.46       -0.62     36.27 o 
  -5  15  11       78.76       92.97     44.26 o 
  -4  15  11       56.33      106.57     42.14 o 
  -3  15  11      196.55      216.85     39.98 o 
  -2  15  11        1.73       30.57     35.73 o 
  -1  15  11       25.24       68.51     37.23 o 
   0  15  11      851.05      886.69     45.52 o 
   1  15  11       95.33      105.02     30.45 o 
   2  15  11      105.00       92.43     28.72 o 
   3  15  11       85.00      115.72     36.73 o 
   4  15  11      310.80      269.44     40.35 o 
   5  15  11        0.91       10.36     37.48 o 
   6  15  11       25.77       54.86     39.14 o 
  -4  16  11        1.09       46.75     42.05 o 
  -3  16  11      145.99      162.35     44.22 o 
  -2  16  11      292.98      227.09     44.18 o 
  -1  16  11      145.92      166.30     42.18 o 
   0  16  11        2.91       19.30     36.48 o 
   1  16  11        9.26       22.54     38.48 o 
   2  16  11      397.78      438.97     42.64 o 
   3  16  11       92.22       71.67     39.81 o 
   4  16  11        1.62      -39.10     39.10 o 
   5  16  11       22.01      -24.62     40.64 o 
  -3  17  11       18.21       42.47     43.05 o 
  -2  17  11        1.16       57.32     42.55 o 
  -1  17  11        6.33        9.73     41.64 o 
   0  17  11       53.36       26.83     42.14 o 
   1  17  11        1.36       37.60     42.18 o 
   2  17  11       38.95       28.74     41.85 o 
   3  17  11       51.89        8.57     42.39 o 
   0  -8  12       92.85      139.93     27.87 o 
  -3  -7  12       11.54       22.71     35.94 o 
  -2  -7  12       42.46       61.73     30.24 o 
  -1  -7  12       81.77       91.97     64.97 o 
   0  -7  12       76.19       12.52     64.10 o 
   1  -7  12       64.64       15.18     58.69 o 
   2  -7  12        3.96       -5.16     58.82 o 
   3  -7  12        0.64      -21.96     57.69 o 
   4  -7  12      298.50      295.25     47.46 o 
  -4  -6  12        6.43       27.83     38.14 o 
  -3  -6  12       39.96       37.14     31.57 o 
  -2  -6  12       56.68       42.39     24.17 o 
   0  -6  12        2.25      -57.98     57.98 o 
   1  -6  12      268.10      208.41     64.23 o 
   2  -6  12       10.20      -43.92     61.06 o 
   3  -6  12      220.27      222.26     62.23 o 
   4  -6  12       47.40      -26.75     64.18 o 
   5  -6  12      132.24      151.65     35.01 o 
   6  -6  12      134.19       89.83     35.91 o 
  -5  -5  12       74.14       50.37     40.18 o 
  -4  -5  12       82.23       19.05     35.27 o 
  -3  -5  12      106.45       70.42     29.53 o 
   0  -5  12      179.51      139.98     61.52 o 
   1  -5  12       52.00      -27.00     56.78 o 
   2  -5  12      181.56      124.42     61.31 o 
   3  -5  12       49.80      -21.05     53.37 o 
   4  -5  12        4.81      -45.09     60.52 o 
   5  -5  12      118.78      111.30     32.04 o 
   6  -5  12       17.73       29.09     33.13 o 
   7  -5  12        4.69      -18.35     35.49 o 
  -6  -4  12       24.24      -20.22     44.17 o 
  -5  -4  12        2.32      -37.02     37.02 o 
  -4  -4  12        2.09      -34.02     34.02 o 
  -3  -4  12       37.39      -28.91     28.91 o 
   0  -4  12      280.76      281.42     56.82 o 
   1  -4  12       10.54      -15.31     49.50 o 
   2  -4  12       87.47       47.46     52.29 o 
   3  -4  12       33.19      -49.54     50.41 o 
   4  -4  12      715.53      738.07     69.56 o 
   5  -4  12       32.20       -2.79     35.54 o 
   6  -4  12        3.60      -24.29     31.43 o 
   7  -4  12      236.58      290.33     46.94 o 
   8  -4  12      152.42      192.89     43.93 o 
  -7  -3  12       21.26      -46.50     46.50 o 
  -6  -3  12       54.76       40.02     44.67 o 
  -5  -3  12       19.29      -33.15     38.81 o 
  -4  -3  12       13.02      -33.36     33.36 o 
  -3  -3  12      128.62       66.18     32.53 o 
   1  -3  12      102.15       60.61     49.67 o 
   2  -3  12      108.97       53.99     54.08 o 
   3  -3  12       19.20      -47.04     47.13 o 
   4  -3  12        1.31      -42.05     53.49 o 
   5  -3  12      263.59      317.60     26.11 o 
   6  -3  12      297.82      301.70     31.77 o 
   7  -3  12       30.72       19.55     30.31 o 
   8  -3  12       46.55       83.30     33.87 o 
  -7  -2  12       15.86      -46.55     46.55 o 
  -6  -2  12      592.12      466.99     50.67 o 
  -5  -2  12      143.17      -21.01     39.85 o 
  -4  -2  12      119.68       71.50     37.15 o 
  -3  -2  12       96.97       79.87     37.23 o 
   2  -2  12       73.05        7.53     50.54 o 
   3  -2  12      292.87      217.23     50.71 o 
   4  -2  12        3.57      -50.87     50.87 o 
   5  -2  12      486.86      581.56     45.95 o 
   6  -2  12       22.79       -3.13     25.30 o 
   7  -2  12      589.63      684.77     82.64 o 
   8  -2  12      383.71      405.52     36.39 o 
   9  -2  12        4.37       34.96     37.29 o 
  -8  -1  12        0.81      -53.62     53.62 o 
  -7  -1  12        6.17      -46.84     46.84 o 
  -6  -1  12       28.17      -39.64     44.96 o 
  -5  -1  12       11.34      -40.35     40.35 o 
  -4  -1  12      157.19      105.95     40.77 o 
  -3  -1  12       17.29       69.51     40.89 o 
   3  -1  12      714.89      707.72     70.31 o 
   4  -1  12      692.43      705.59     70.02 o 
   5  -1  12       81.43       96.65     15.41 o 
   6  -1  12       18.50       11.23     23.66 o 
   7  -1  12      363.81      384.78     32.61 o 
   8  -1  12      446.48      455.43     34.77 o 
   9  -1  12      281.24      308.30     36.03 o 
  -8   0  12       41.08      -36.02     55.11 o 
  -7   0  12       49.24      -49.17     49.17 o 
  -6   0  12       93.64       26.00     44.67 o 
  -5   0  12       45.96      -40.14     40.14 o 
  -4   0  12      100.93      183.44     43.55 o 
  -3   0  12        5.96       -1.75     42.55 o 
   4   0  12       78.64      112.27     13.31 o 
   5   0  12      200.48      173.00     19.77 o 
   6   0  12      698.57      691.72     37.14 o 
   7   0  12        6.96       36.92     25.39 o 
   8   0  12      126.42      151.86     30.18 o 
   9   0  12       52.37       82.82     39.60 o 
  -9   1  12       54.45       67.34     61.69 o 
  -8   1  12      181.06      120.07     41.38 o 
  -7   1  12       11.31      -39.08     40.04 o 
  -6   1  12      337.01      254.67     48.13 o 
  -5   1  12      123.42        5.12     40.64 o 
  -4   1  12      593.87      777.25     53.29 o 
  -3   1  12      199.08      323.45     74.40 o 
   4   1  12     1094.98     1098.96     67.62 o 
   5   1  12      155.04      166.22     16.37 o 
   6   1  12        5.13       21.67     24.37 o 
   7   1  12       51.88       79.41     29.95 o 
   8   1  12       20.26       16.31     32.94 o 
   9   1  12        0.58       22.50     36.56 o 
  10   1  12        3.11       41.72     43.84 o 
  -9   2  12      125.55       57.36     98.17 o 
  -8   2  12       58.10      -37.93     37.93 o 
  -7   2  12       24.58      -35.81     35.81 o 
  -6   2  12        0.24      -31.53     45.21 o 
  -5   2  12        1.96      -42.51     42.51 o 
  -4   2  12      690.56      839.77     55.04 o 
  -3   2  12       13.61       -2.11     16.98 o 
  -2   2  12      481.55      549.33     28.66 o 
   3   2  12     2158.31     2172.42     61.95 o 
   4   2  12      875.06      830.90     26.86 o 
   5   2  12      188.45      132.53     22.92 o 
   6   2  12      524.88      540.46     43.10 o 
   7   2  12      212.06      184.95     31.45 o 
   8   2  12      122.43      155.03     35.27 o 
   9   2  12      169.38      238.19     43.30 o 
  -9   3  12        5.13      -41.36     41.36 o 
  -8   3  12       60.38      -32.50     38.97 o 
  -7   3  12      118.09        9.03     50.21 o 
  -6   3  12        7.23      -34.27     44.84 o 
  -5   3  12       11.27      -41.43     41.43 o 
  -4   3  12        8.05      -39.77     39.77 o 
  -3   3  12      190.33      277.75     45.51 o 
  -2   3  12       15.17       44.09     40.20 o 
  -1   3  12      598.43      591.25     29.41 o 
   0   3  12        8.02       -2.12     13.48 o 
   2   3  12      682.47      717.92     71.00 o 
   3   3  12       38.86       19.23     13.79 o 
   4   3  12      342.11      380.93     28.27 o 
   5   3  12      579.22      508.52     73.14 o 
   6   3  12      769.76      798.86    109.65 o 
   7   3  12      186.01      181.62     23.21 o 
   8   3  12        0.99        0.12     28.58 o 
   9   3  12      331.19      293.11     36.94 o 
  10   3  12      589.04      507.01     45.22 o 
  -9   4  12        0.03      -42.70     42.70 o 
  -8   4  12       59.50      -14.55     52.35 o 
  -7   4  12      133.58       21.55     48.50 o 
  -6   4  12      671.45      552.59     55.46 o 
  -5   4  12        1.13      -42.51     42.51 o 
  -4   4  12      751.31      683.98     51.84 o 
  -3   4  12      846.70     1129.06     71.69 o 
  -2   4  12      155.57      184.45     58.72 o 
  -1   4  12      128.42      151.12     20.92 o 
   0   4  12     1493.73     1523.50     52.23 o 
   1   4  12       45.50      -18.59     19.26 o 
   2   4  12      113.80       65.76     23.25 o 
   3   4  12      532.28      545.80     39.94 o 
   4   4  12     1632.67     1526.44     51.36 o 
   5   4  12       79.01      126.41     24.92 o 
   6   4  12     1203.60     1057.89     45.86 o 
   7   4  12       11.02       35.11     28.20 o 
   8   4  12      127.35      165.10     31.82 o 
   9   4  12        2.95       74.12     36.56 o 
  10   4  12       10.54       -1.33     37.48 o 
  -9   5  12        0.19      -46.00     46.00 o 
  -8   5  12       19.30      -42.78     42.78 o 
  -7   5  12       15.50      -33.78     49.42 o 
  -6   5  12      300.06      378.97     53.00 o 
  -5   5  12      101.93       48.42     42.72 o 
  -4   5  12      858.31      770.26     54.17 o 
  -3   5  12        2.94      -41.18     41.18 o 
  -2   5  12      389.72      553.88     47.84 o 
  -1   5  12     1439.98     1517.67     58.73 o 
   0   5  12       92.25       80.45     22.30 o 
   1   5  12       36.42      -21.75     22.34 o 
   2   5  12     5326.15     5281.25    149.28 o 
   3   5  12      367.99      326.57     28.29 o 
   6   5  12     1328.83     1274.13     53.56 o 
   7   5  12       26.79       61.81     31.78 o 
   8   5  12      159.06      185.44     35.27 o 
   9   5  12        7.66       32.07     39.43 o 
  10   5  12      336.75      336.50     46.42 o 
  -9   6  12       30.63      -43.98     43.98 o 
  -8   6  12        0.39      -53.62     53.62 o 
  -7   6  12       49.35       18.88     49.04 o 
  -6   6  12       27.34       27.58     45.80 o 
  -5   6  12       56.79        5.66     43.38 o 
  -4   6  12      417.48      421.34     49.63 o 
  -3   6  12      206.98      139.19     44.18 o 
  -2   6  12       89.08      115.85     40.14 o 
  -1   6  12      278.12      395.74     42.47 o 
  -9   7  12        0.27      -29.26     58.40 o 
  -8   7  12       90.44        6.41     53.49 o 
  -7   7  12      188.91      120.80     52.21 o 
  -6   7  12      245.89      151.96     49.17 o 
  -5   7  12        8.00      -41.80     41.80 o 
  -4   7  12      171.67       54.04     45.09 o 
  -3   7  12      131.05       59.03     44.01 o 
  -2   7  12      147.51      106.82     40.47 o 
  -1   7  12      373.86      346.42     43.22 o 
  -9   8  12        0.17      -40.23     42.60 o 
  -8   8  12      409.72      379.77     60.86 o 
  -7   8  12        2.02        5.57     51.74 o 
  -6   8  12        7.55      -34.15     45.30 o 
  -5   8  12      158.25      115.64     47.88 o 
  -4   8  12      408.13      406.20     50.46 o 
  -3   8  12        1.15      -42.88     42.88 o 
  -2   8  12      328.11      245.78     44.35 o 
  -1   8  12      693.26      687.59     51.72 o 
   0   8  12      592.40      622.33     46.89 o 
  -8   9  12        1.17        9.81     25.18 o 
  -7   9  12        9.63       22.18     23.36 o 
  -6   9  12      175.25      166.58     47.53 o 
  -5   9  12      270.34      274.76     42.31 o 
  -4   9  12        5.33        4.79     17.34 o 
  -3   9  12        1.84      -20.57     23.46 o 
  -2   9  12        1.58        0.86     23.36 o 
  -1   9  12      102.19       71.96     40.64 o 
   0   9  12      191.17      156.74     40.60 o 
   1   9  12      979.80     1086.55     66.83 o 
  -8  10  12      177.93      150.54     28.87 o 
  -7  10  12      132.66      134.92     33.34 o 
  -6  10  12        0.17      -22.50     34.90 o 
  -5  10  12        0.10        5.30     33.46 o 
  -4  10  12      480.43      488.88     29.31 o 
  -3  10  12      543.45      508.52     46.51 o 
  -2  10  12      181.60      193.22     33.72 o 
  -1  10  12      197.82      172.38     53.04 o 
   0  10  12        4.53       -1.27     19.86 o 
   1  10  12      154.75      132.81     22.46 o 
   2  10  12        2.00       -6.94     15.94 o 
   3  10  12      109.21      121.01     18.97 o 
   4  10  12        1.24       33.82     18.63 o 
   5  10  12     1350.48     1471.76     47.19 o 
   6  10  12       50.57       23.13     21.01 o 
   7  10  12       56.96       41.01     23.38 o 
   8  10  12        0.59      -23.79     23.79 o 
  -8  11  12      106.29       78.23     30.94 o 
  -7  11  12        6.96       -7.43     28.60 o 
  -6  11  12        4.25      -25.15     26.45 o 
  -5  11  12      103.92       98.99     38.08 o 
  -4  11  12      317.44      326.75     27.87 o 
  -3  11  12        1.31        2.26     21.95 o 
  -2  11  12      661.94      611.40     41.11 o 
  -1  11  12       43.68       29.06     36.31 o 
   0  11  12      289.66      106.00     44.76 o 
   1  11  12      478.14      430.65     26.81 o 
   2  11  12      461.81      361.92     23.42 o 
   3  11  12        0.18       -0.37     37.35 o 
   4  11  12       49.49       34.11     22.13 o 
   5  11  12       53.56       27.83     23.92 o 
   6  11  12      167.77      167.14     27.08 o 
   7  11  12      113.69      129.12     27.66 o 
   8  11  12        7.59        0.71     28.58 o 
   9  11  12        2.22      -27.99     27.99 o 
  -7  12  12       77.17       62.25     29.76 o 
  -6  12  12      178.54      191.08     29.78 o 
  -5  12  12       20.56        9.57     26.62 o 
  -4  12  12       78.59       91.66     49.98 o 
  -3  12  12        3.78       26.99     25.09 o 
  -2  12  12      330.40      312.08     35.44 o 
  -1  12  12        8.94      -17.14     32.03 o 
   0  12  12       94.47       79.74     42.64 o 
   1  12  12       18.33       -2.07     21.38 o 
   2  12  12      320.06      327.89     30.53 o 
   3  12  12       50.27       52.51     22.34 o 
   4  12  12      172.35      176.35     26.66 o 
   5  12  12       38.66       28.91     27.41 o 
   6  12  12      199.31      257.37     31.20 o 
   7  12  12       17.81       -0.04     29.70 o 
   8  12  12      176.09      171.88     32.45 o 
  -7  13  12        8.22      -24.37     37.93 o 
  -6  13  12        0.40      -22.81     30.00 o 
  -5  13  12        5.55        7.77     28.64 o 
  -4  13  12      203.35      235.72     29.91 o 
  -3  13  12        0.90      -17.13     32.69 o 
  -2  13  12        3.85        6.45     31.36 o 
  -1  13  12       93.24      118.01     38.35 o 
   0  13  12       29.54       17.67     63.85 o 
   1  13  12      418.08      450.00     28.39 o 
   2  13  12       50.63       18.37     34.90 o 
   3  13  12       59.62       30.73     36.38 o 
   4  13  12        3.77        4.11     23.89 o 
   5  13  12      372.68      351.32     28.16 o 
   6  13  12       57.57       58.05     27.35 o 
   7  13  12       44.14       33.11     32.94 o 
   8  13  12       27.58       47.00     34.57 o 
  -6  14  12      157.72      113.93     40.77 o 
  -5  14  12        2.53      -26.50     36.02 o 
  -4  14  12       46.89       45.50     30.09 o 
  -3  14  12       22.45       18.23     29.36 o 
  -2  14  12      383.25      355.79     31.47 o 
  -1  14  12        2.21      -15.05     26.52 o 
   0  14  12       21.50       26.81     26.59 o 
   1  14  12      219.28      217.04     27.38 o 
   2  14  12      275.51      310.96     30.85 o 
   3  14  12      133.79      120.50     28.51 o 
   4  14  12        0.06       -5.85     27.20 o 
   5  14  12      205.39      224.21     54.83 o 
   6  14  12       76.27       85.08     35.86 o 
   7  14  12      314.30      314.82     40.73 o 
  -5  15  12       13.89        5.03     41.35 o 
  -4  15  12        1.29      -39.06     39.06 o 
  -3  15  12        0.50        2.37     37.89 o 
  -2  15  12      190.69      162.26     61.73 o 
  -1  15  12        0.25        9.22     28.22 o 
   0  15  12      271.31      230.59     30.50 o 
   1  15  12       12.27       15.18     28.46 o 
   2  15  12        8.57       24.16     27.95 o 
   3  15  12      164.22      176.35     29.63 o 
   4  15  12       86.85       90.51     36.15 o 
   5  15  12       28.68       19.84     36.02 o 
   6  15  12      127.07      125.83     38.39 o 
  -4  16  12        6.08      -10.61     43.51 o 
  -3  16  12        5.70       39.60     41.89 o 
  -2  16  12      168.88      188.35     42.30 o 
  -1  16  12       89.30      104.20     40.27 o 
   0  16  12        8.49        4.37     38.60 o 
   1  16  12       39.97       24.75     37.81 o 
   2  16  12       63.17       36.44     37.23 o 
   3  16  12      105.91       74.25     39.02 o 
   4  16  12        0.48      -25.33     38.06 o 
  -2  17  12       34.62       54.41     43.97 o 
  -1  17  12       50.86       40.02     43.51 o 
   0  17  12       30.76       21.71     39.81 o 
   1  17  12        2.35      -11.48     41.01 o 
   2  17  12       89.24       89.27     41.31 o 
  -2  -6  13      174.42      188.02     29.62 o 
   1  -6  13        3.42       10.57     60.27 o 
   2  -6  13      186.87      230.33     69.47 o 
   3  -6  13       11.81        4.45     59.48 o 
   4  -6  13        3.83      -58.57     61.98 o 
  -4  -5  13       12.97      -12.85     39.85 o 
  -3  -5  13       20.38       -6.11     33.73 o 
   1  -5  13        2.83       -8.78     57.53 o 
   2  -5  13        0.24      -52.53     61.48 o 
   3  -5  13       30.93      -15.85     58.86 o 
   4  -5  13      270.35      268.52     69.72 o 
   5  -5  13       12.36      -34.64     57.09 o 
  -5  -4  13       10.02      -36.35     44.80 o 
  -4  -4  13       41.71       50.54     40.51 o 
  -3  -4  13        0.02      -27.58     35.52 o 
   1  -4  13       15.99      -36.94     54.61 o 
   2  -4  13       30.25      -23.58     55.28 o 
   3  -4  13       68.37        8.19     54.87 o 
   4  -4  13        7.15      -29.08     57.23 o 
   5  -4  13      153.87      156.95     27.70 o 
   6  -4  13      169.44      159.08     30.79 o 
  -6  -3  13       30.65      -37.31     49.79 o 
  -5  -3  13      146.04      117.68     48.04 o 
  -4  -3  13      395.24      516.97     49.96 o 
  -3  -3  13        6.29       14.97     42.64 o 
   2  -3  13      435.04      372.29     66.56 o 
   3  -3  13       67.63       49.75     59.44 o 
   4  -3  13       75.72       95.34     62.14 o 
   5  -3  13       29.64       18.07     24.33 o 
   6  -3  13      164.14      174.75     27.74 o 
   7  -3  13        4.20      -26.75     27.09 o 
  -6  -2  13       58.73       57.82     51.79 o 
  -5  -2  13       96.25       25.58     48.46 o 
  -4  -2  13        0.62      -45.92     45.92 o 
   3  -2  13       32.69       -3.66     56.61 o 
   4  -2  13      550.52      483.55     62.36 o 
   5  -2  13      182.08      207.55     34.26 o 
   6  -2  13       27.51       16.49     24.73 o 
   7  -2  13       66.01       67.85     26.70 o 
   8  -2  13      226.82      230.83     34.80 o 
  -7  -1  13       30.50      -44.80     56.32 o 
  -6  -1  13       16.36      -52.74     52.74 o 
  -5  -1  13       59.97       12.10     50.66 o 
  -4  -1  13       33.60       52.62     51.25 o 
  -3  -1  13       26.07      173.45     58.52 o 
   5  -1  13      182.99      204.43     21.57 o 
   6  -1  13      465.10      487.92     34.09 o 
   7  -1  13       67.39       81.89     26.42 o 
   8  -1  13       11.69       35.00     28.05 o 
  -7   0  13        0.31      -57.57     57.57 o 
  -6   0  13      325.58      338.37     60.19 o 
  -5   0  13      179.42      121.30     54.04 o 
  -4   0  13      112.86      271.96     57.20 o 
  -3   0  13       78.66      238.43     62.69 o 
   4   0  13       19.19       11.36     13.06 o 
   5   0  13       19.49       42.93     19.13 o 
   6   0  13      318.20      275.47     26.91 o 
   7   0  13      331.76      288.37     31.03 o 
   8   0  13       27.57        0.58     30.86 o 
   9   0  13        2.11      -24.54     34.52 o 
  -8   1  13        1.26      -62.56     62.56 o 
  -7   1  13        5.24      -57.28     57.28 o 
  -6   1  13      161.67      129.08     57.70 o 
  -5   1  13       33.34      -12.23     53.20 o 
  -4   1  13      159.66      177.50     57.90 o 
  -3   1  13       56.40      132.44     62.44 o 
   4   1  13      285.14      259.92     54.47 o 
   5   1  13      195.84      189.77     21.13 o 
   6   1  13       61.45       56.32     23.34 o 
   7   1  13       50.11       36.56     27.66 o 
   8   1  13      456.60      399.58     37.65 o 
   9   1  13       99.21       92.47     36.31 o 
  -8   2  13      397.63      455.73    134.87 o 
  -7   2  13        0.25      -57.07     57.07 o 
  -6   2  13      107.40      116.72     56.82 o 
  -5   2  13       32.95       17.97     54.99 o 
  -3   2  13      108.54      285.94     61.23 o 
   3   2  13        2.62       -8.49     11.36 o 
   4   2  13       35.42       12.93     35.90 o 
   5   2  13        1.51       22.17     19.92 o 
   6   2  13       84.86       53.74     24.58 o 
   7   2  13      135.48      105.49     29.28 o 
   8   2  13       12.36       20.30     32.28 o 
  -8   3  13       57.18        8.38     48.23 o 
  -7   3  13       10.07      -58.90     58.90 o 
  -6   3  13      652.33      665.25     65.78 o 
  -5   3  13       72.18       18.97     52.66 o 
  -4   3  13       95.62       22.13     51.95 o 
  -3   3  13      162.60      442.47     62.81 o 
  -2   3  13      368.44     1078.13     85.99 o 
  -1   3  13        1.54       -5.95     15.97 o 
   0   3  13       15.37       14.48     14.56 o 
   1   3  13      230.62      245.22     17.85 o 
   2   3  13      140.30      134.48     20.88 o 
   3   3  13      740.50      662.05     25.09 o 
   4   3  13      507.49      446.10     23.21 o 
   5   3  13       18.77       27.83     21.96 o 
   6   3  13       22.09       17.64     26.58 o 
  -8   4  13       44.78      -46.50     46.50 o 
  -7   4  13       67.79       -9.82     58.69 o 
  -6   4  13       32.69      -54.70     54.70 o 
  -5   4  13       90.25       10.19     54.70 o 
  -4   4  13      286.37      498.78     58.20 o 
  -3   4  13       18.65       61.23     55.32 o 
  -2   4  13      166.99      395.47     56.32 o 
  -1   4  13       23.48        6.61     19.51 o 
   0   4  13      389.56      464.23     32.24 o 
   1   4  13      359.57      371.41     26.17 o 
   2   4  13      353.32      280.81     29.33 o 
   3   4  13     1003.29      971.08     50.68 o 
   7   4  13      130.58      113.02     27.08 o 
   8   4  13       74.99       57.19     29.53 o 
   9   4  13       40.06       22.30     30.49 o 
  -8   5  13       94.10       12.85     46.92 o 
  -7   5  13       53.47      -58.07     58.07 o 
  -6   5  13        0.97      -50.95     50.95 o 
  -5   5  13        4.49      -52.12     52.12 o 
  -4   5  13       85.00       69.26     52.33 o 
  -3   5  13      380.23      544.06     62.03 o 
  -2   5  13       34.92       62.68     50.58 o 
   0   5  13        6.13      -21.88     21.88 o 
   1   5  13      259.41      192.11     26.91 o 
   2   5  13      406.91      347.75     31.70 o 
   7   5  13      111.77      113.77     28.54 o 
   8   5  13      171.63      198.09     34.82 o 
   9   5  13       69.33       50.50     35.98 o 
  -8   6  13        0.33      -60.44     60.44 o 
  -7   6  13        8.39      -58.73     58.73 o 
  -6   6  13      998.70      831.22     69.53 o 
  -5   6  13      181.85      138.15     56.49 o 
  -4   6  13       12.61      -27.83     49.04 o 
  -3   6  13        6.83       26.29     51.95 o 
  -2   6  13      176.31      328.37     51.71 o 
  -1   6  13      123.60      221.75     48.54 o 
  -8   7  13      136.07       60.23     64.60 o 
  -7   7  13       64.34      -42.64     56.32 o 
  -6   7  13       24.32      -10.07     52.58 o 
  -5   7  13      112.44       25.46     54.45 o 
  -4   7  13      696.92      716.90     62.03 o 
  -3   7  13       95.63       78.78     50.87 o 
  -2   7  13       31.36       43.80     49.17 o 
  -1   7  13      522.11      625.63     55.04 o 
  -8   8  13       45.62      -21.05     60.85 o 
  -7   8  13      196.21      167.22     60.61 o 
  -6   8  13       59.86      -34.48     51.75 o 
  -5   8  13       92.58      -29.66     51.54 o 
  -4   8  13        1.12      -50.21     50.21 o 
  -3   8  13     1213.13     1378.28     87.18 o 
  -2   8  13      142.89      187.69     52.08 o 
  -1   8  13       59.92       48.63     44.67 o 
   0   8  13      151.89      201.00     44.01 o 
  -8   9  13       55.31        4.37     60.36 o 
  -7   9  13      104.99       47.96     57.65 o 
  -6   9  13      181.61      115.72     57.11 o 
  -5   9  13        2.93      -24.50     52.62 o 
  -4   9  13       48.45      -48.58     48.58 o 
  -3   9  13       12.02      -48.92     48.92 o 
  -2   9  13      187.48      165.98     50.17 o 
  -1   9  13      121.09      172.05     48.09 o 
   0   9  13      601.19      677.32     55.67 o 
   1   9  13        7.82      -41.26     41.26 o 
  -8  10  13      242.98      157.45     65.06 o 
  -7  10  13       59.57        4.41     59.77 o 
  -6  10  13        1.57      -45.46     45.46 o 
  -5  10  13        0.86      -53.19     59.09 o 
  -4  10  13      159.97      166.68     18.28 o 
  -3  10  13       62.23       31.07     50.33 o 
  -2  10  13      170.30      110.57     51.33 o 
  -1  10  13        1.29      -46.09     46.09 o 
   0  10  13      812.28      723.01     57.09 o 
   1  10  13      378.16      301.73     48.88 o 
  -7  11  13       65.03       85.76     38.66 o 
  -6  11  13      147.21      120.46     25.75 o 
  -5  11  13        5.10      -11.64     23.63 o 
  -4  11  13        0.95        1.73     27.83 o 
  -3  11  13      135.24      151.19     21.52 o 
  -2  11  13       25.54       -0.55     34.32 o 
  -1  11  13      101.12      106.53     22.46 o 
   0  11  13        1.56       -0.22     17.74 o 
   1  11  13       42.25       13.15     20.90 o 
   2  11  13      347.98      401.39     26.37 o 
   3  11  13        0.07       19.30     17.93 o 
   4  11  13      215.36      188.11     20.72 o 
   5  11  13        6.45       -6.61     18.80 o 
   6  11  13      236.90      232.95     21.46 o 
  -7  12  13       46.62       38.27     32.88 o 
  -6  12  13      164.38      186.06     28.81 o 
  -5  12  13      100.69       69.20     26.92 o 
  -4  12  13       70.56       58.77     25.53 o 
  -3  12  13       52.33       29.94     34.57 o 
  -2  12  13      195.37      234.23     43.26 o 
  -1  12  13       71.53       68.82     30.18 o 
   0  12  13        4.09        5.27     26.87 o 
   1  12  13       17.73        0.89     20.69 o 
   2  12  13       29.68       28.02     20.58 o 
   3  12  13       89.49      115.04     21.44 o 
   4  12  13      106.53      117.37     22.71 o 
   5  12  13      210.54      218.22     26.37 o 
   6  12  13        5.56       -8.40     25.33 o 
   7  12  13       38.16       -9.77     26.25 o 
  -6  13  13       15.96       22.12     30.17 o 
  -5  13  13      107.62       99.98     29.69 o 
  -4  13  13      353.01      271.17     37.81 o 
  -3  13  13      104.93       98.46     27.60 o 
  -2  13  13      264.95      230.92     55.18 o 
  -1  13  13      258.62      267.98     31.53 o 
   0  13  13      123.89       95.61     44.82 o 
   1  13  13       18.31       -0.46     49.66 o 
   2  13  13      210.75      179.48     25.12 o 
   3  13  13       69.07       53.26     23.77 o 
   4  13  13        2.74        1.83     24.18 o 
   5  13  13        1.52       -8.26     24.43 o 
   6  13  13      236.29      210.20     32.03 o 
   7  13  13       21.13      -12.98     30.66 o 
  -5  14  13       20.96       -1.08     31.24 o 
  -4  14  13        7.82      -30.20     52.58 o 
  -3  14  13       64.82       43.58     30.57 o 
  -2  14  13       22.78       25.11     28.05 o 
  -1  14  13       41.56       56.50     33.94 o 
   0  14  13      299.58      272.88     53.35 o 
   1  14  13        9.44      -26.07     26.07 o 
   2  14  13        3.30      -18.43     25.91 o 
   3  14  13        4.63        6.36     39.06 o 
   4  14  13      238.49      267.20     29.03 o 
   5  14  13       87.38       95.17     27.86 o 
   6  14  13       41.63       22.75     29.22 o 
  -4  15  13        9.27       15.97     39.35 o 
  -3  15  13       89.32       73.02     35.77 o 
  -2  15  13       54.23       51.52     31.66 o 
  -1  15  13       46.31        9.47     30.12 o 
   0  15  13        7.48        3.07     27.53 o 
   1  15  13        0.70      -26.55     36.04 o 
   2  15  13       56.78       30.65     45.84 o 
   3  15  13       79.05       60.83     28.62 o 
   4  15  13       34.74       32.22     28.74 o 
   5  15  13        2.33      -33.36     33.36 o 
  -3  16  13       18.43       10.57     40.47 o 
  -2  16  13       44.37       40.76     39.02 o 
  -1  16  13       22.80       63.85     39.56 o 
   0  16  13       78.52      106.61     38.19 o 
   1  16  13       45.16        0.58     37.98 o 
   2  16  13       19.21        7.03     37.48 o 
   3  16  13       10.40       10.57     37.81 o 
   4  16  13       76.30       68.63     38.60 o 
  -2  -5  14      114.27      227.53     35.57 o 
   2  -5  14        8.17      -49.66     67.22 o 
   3  -5  14        1.30        3.20     62.10 o 
  -3  -4  14       48.84      130.86     44.47 o 
   3  -4  14        0.09       30.82     58.57 o 
   4  -4  14       84.96      117.13     64.72 o 
   5  -4  14        0.85      -24.25     24.25 o 
  -4  -3  14       14.14       29.78     52.70 o 
  -3  -3  14      144.00      361.39     57.74 o 
   4  -3  14      210.30      234.69     71.59 o 
   5  -3  14        1.99      -17.82     20.83 o 
   6  -3  14      113.53      127.16     23.65 o 
  -5  -2  14        5.18      -31.86     58.82 o 
  -4  -2  14      142.03      256.99     61.65 o 
  -3  -2  14        0.53      145.33     73.83 o 
   5  -2  14       78.52       65.98     19.22 o 
   6  -2  14       88.80       85.53     21.61 o 
   7  -2  14       30.98        4.53     25.08 o 
  -6  -1  14       36.16       37.48     66.76 o 
  -5  -1  14       99.12      115.60     64.18 o 
  -4  -1  14      569.61     1445.94    105.30 o 
  -3  -1  14       38.87      322.91     89.43 o 
  -2  -1  14       96.29     2293.33    183.40 o 
   5  -1  14      146.39       95.22     18.68 o 
   6  -1  14       96.82       78.95     22.21 o 
   7  -1  14      280.57      256.29     27.29 o 
  -6   0  14       68.36      -10.07     65.97 o 
  -5   0  14       18.23      -19.43     66.64 o 
  -4   0  14       38.72       66.10     76.24 o 
  -3   0  14       27.06      343.50     97.71 o 
  -2   0  14      366.29     2948.62    173.81 o 
   4   0  14       32.76       27.41     12.15 o 
   5   0  14      213.14      129.87     18.22 o 
   6   0  14       67.32       43.26     20.47 o 
   7   0  14        4.58       -2.95     24.08 o 
   8   0  14       74.53       53.16     28.45 o 
  -7   1  14       28.89       53.03     72.75 o 
  -6   1  14        7.88       11.31     68.34 o 
  -5   1  14       65.21      121.17     71.00 o 
  -4   1  14       16.29      116.84     79.32 o 
  -3   1  14       15.76      309.68     95.38 o 
  -2   1  14       17.67      412.17     91.97 o 
   4   1  14      186.51      144.89     13.46 o 
   5   1  14       24.65        0.92     17.10 o 
   6   1  14       38.32        9.94     20.88 o 
   7   1  14       12.41       -0.71     24.46 o 
   8   1  14        3.89      -16.93     28.53 o 
  -7   2  14        8.48      -66.34     72.08 o 
  -6   2  14       82.51       36.31     70.38 o 
  -5   2  14      357.77      482.10     75.80 o 
  -4   2  14      286.98      806.36     88.44 o 
  -3   2  14       19.71      323.32     90.14 o 
  -2   2  14      296.85     1526.16    129.29 o 
   3   2  14       73.47       70.72     16.20 o 
   4   2  14        0.56       -7.03     14.93 o 
   5   2  14       47.57       59.61     18.88 o 
   6   2  14      378.97      309.67     26.71 o 
   7   2  14      308.46      227.34     28.83 o 
   8   2  14        4.71       30.07     30.03 o 
  -7   3  14        3.36      -72.21     72.21 o 
  -6   3  14       83.30       96.09     71.21 o 
  -5   3  14      149.18      184.90     74.00 o 
  -4   3  14       14.00       75.25     74.79 o 
  -3   3  14      220.18      673.43     89.39 o 
  -2   3  14      385.26     1713.41    121.06 o 
  -1   3  14      235.15      202.00     18.59 o 
   0   3  14      895.52      809.20     32.45 o 
   1   3  14      456.77      416.60     27.12 o 
   2   3  14       76.99       77.49     22.25 o 
   3   3  14      250.14      150.67     31.07 o 
  -7   4  14       10.74      -70.50     70.50 o 
  -6   4  14        9.59      -48.46     68.72 o 
  -5   4  14       75.52      111.10     69.63 o 
  -4   4  14       50.11       74.41     71.25 o 
  -3   4  14        3.01      191.67     76.91 o 
  -2   4  14      125.24      451.29     73.59 o 
   0   4  14      217.99      181.99     22.50 o 
   1   4  14      108.87      121.46     24.00 o 
  -8   5  14       88.99      100.12     76.70 o 
  -7   5  14        6.95      -65.51     65.51 o 
  -6   5  14      175.81       94.05     67.64 o 
  -5   5  14      223.84      271.34     72.05 o 
  -4   5  14      292.32      485.17     72.84 o 
  -3   5  14       16.14      178.82     69.76 o 
  -2   5  14      127.13      350.04     69.97 o 
  -1   5  14      685.12     1625.53     98.56 o 
  -8   6  14        3.76      -73.17     73.17 o 
  -7   6  14       12.42      -60.98     64.39 o 
  -6   6  14      119.68       42.43     64.27 o 
  -5   6  14      279.85      255.29     70.51 o 
  -4   6  14       60.08      100.37     67.01 o 
  -3   6  14      394.81      762.54     76.46 o 
  -2   6  14      426.79      852.87     74.34 o 
  -1   6  14       18.62       98.50     56.11 o 
  -7   7  14       59.43      -66.51     68.67 o 
  -6   7  14       49.28      -22.05     65.26 o 
  -5   7  14        2.02      -65.43     65.43 o 
  -4   7  14      198.23      260.49     67.97 o 
  -3   7  14      518.28      718.31     71.60 o 
  -2   7  14       58.77      201.78     59.90 o 
  -1   7  14       43.37      128.66     54.74 o 
  -7   8  14        3.49      -66.51     66.51 o 
  -6   8  14      497.72      359.44     70.14 o 
  -5   8  14       53.95      -33.86     63.35 o 
  -3   8  14       23.30       19.05     62.52 o 
  -2   8  14      779.61     1043.37     77.47 o 
  -1   8  14        1.57       39.68     54.95 o 
   0   8  14       37.99       69.51     49.83 o 
  -7   9  14        3.47      -66.93     66.93 o 
  -6   9  14       23.48      -60.69     60.69 o 
  -5   9  14       30.96      -64.18     64.18 o 
  -4   9  14       56.79       16.85     62.64 o 
  -3   9  14      160.22      179.08     64.35 o 
  -2   9  14      128.78      195.92     60.69 o 
  -1   9  14       37.72      128.99     57.15 o 
   0   9  14      549.14      677.51     61.49 o 
   1   9  14      309.87      435.80     52.83 o 
  -7  10  14       16.51      -65.22     65.22 o 
  -6  10  14        6.87      -62.23     62.23 o 
  -5  10  14        1.53      -63.52     63.52 o 
  -4  10  14       40.80      -19.18     65.39 o 
  -3  10  14      334.70      399.07     66.31 o 
  -2  10  14        3.98       52.91     59.31 o 
  -1  10  14       69.58       87.60     56.53 o 
   0  10  14       71.65       64.02     53.28 o 
   1  10  14        2.89       46.50     49.21 o 
  -6  11  14      585.26      548.99     74.18 o 
  -5  11  14       16.14      -63.72     63.72 o 
  -4  11  14      110.25       65.76     63.73 o 
  -3  11  14       31.92       19.09     61.98 o 
  -2  11  14     1091.15     1284.01    102.36 o 
  -1  11  14      161.46      203.12     57.32 o 
   0  11  14      100.79      144.88     52.83 o 
   1  11  14       57.29       74.12     50.33 o 
   2  11  14      111.74      127.70     49.75 o 
  -6  12  14        8.88      -29.37     62.31 o 
  -5  12  14        0.10      -21.15     22.65 o 
  -4  12  14      363.88      348.02     28.43 o 
  -3  12  14       50.11       61.43     21.16 o 
  -2  12  14        6.95      -14.39     18.72 o 
  -1  12  14       17.32       -2.79     22.73 o 
   0  12  14      909.68      981.27     66.01 o 
   1  12  14        0.05       -2.62     51.25 o 
   2  12  14        1.21       -6.95     51.04 o 
   3  12  14       74.08       82.44     52.00 o 
  -5  13  14        0.41      -26.75     26.75 o 
  -4  13  14        3.71       -7.09     61.91 o 
  -3  13  14       40.45       53.76     49.35 o 
  -2  13  14       47.90       22.24     26.85 o 
  -1  13  14      140.61      125.53     45.96 o 
   0  13  14        0.46        0.28     22.59 o 
   1  13  14      111.85       89.12     23.08 o 
   2  13  14      231.72      223.48     33.13 o 
   3  13  14        7.19        4.22     21.75 o 
   4  13  14      135.46      117.72     34.75 o 
   5  13  14      104.44      108.90     22.52 o 
  -5  14  14      159.97       24.00     67.05 o 
  -4  14  14       88.08       43.71     43.90 o 
  -3  14  14      112.84       62.07     40.74 o 
  -2  14  14       17.66        2.67     26.65 o 
  -1  14  14        1.92      -14.50     26.12 o 
   0  14  14        2.81      -25.66     25.66 o 
   1  14  14       39.04       41.90     25.25 o 
   2  14  14       10.51       11.23     24.33 o 
   3  14  14       15.59       23.80     25.62 o 
   4  14  14        6.38        0.72     37.06 o 
   5  14  14        7.56        2.83     25.90 o 
   6  14  14       73.19      130.20     59.32 o 
  -3  15  14        3.09      -24.42     30.08 o 
  -2  15  14       11.75      -21.95     29.35 o 
  -1  15  14        3.64      -33.48     33.48 o 
   0  15  14      311.91      293.64     31.24 o 
   1  15  14       20.29       -2.50     53.97 o 
   2  15  14        5.57      -13.70     27.33 o 
   3  15  14        0.26        2.93     26.88 o 
   4  15  14      143.95      138.04     29.19 o 
  -1  16  14       25.23      -11.61     34.82 o 
   0  16  14        1.17        6.11     36.44 o 
   1  16  14       11.98       -4.53     29.80 o 
   2  16  14      186.68      184.07     36.86 o 
  -4  -2  15      341.54      783.65     84.41 o 
  -3  -2  15       32.54      396.07    101.04 o 
   5  -2  15       10.50      -11.48     15.93 o 
  -4  -1  15       20.39      124.79     92.01 o 
   5  -1  15       11.30        7.61     14.72 o 
   6  -1  15       28.67       22.38     18.59 o 
  -5   0  15        1.16        6.11     88.22 o 
  -4   0  15        3.24      149.28    108.19 o 
  -3   0  15        3.17      471.11    160.89 o 
   4   0  15       20.90       12.06     10.94 o 
   5   0  15        3.62       -5.78     14.89 o 
   6   0  15       74.60       62.44     18.51 o 
  -6   1  15        8.52      -52.58     86.52 o 
  -5   1  15      171.73      408.32     99.17 o 
  -4   1  15      570.73     2947.04    196.70 o 
  -3   1  15        1.89      425.19    159.10 o 
  -2   1  15        3.57      500.51    171.66 o 
   4   1  15      100.12       74.42     12.85 o 
   5   1  15        5.56       -6.11     15.76 o 
   6   1  15        3.71        5.32     18.88 o 
   7   1  15       32.16       16.35     21.84 o 
  -6   2  15      100.65      171.09     93.34 o 
  -5   2  15       17.22      147.33     95.71 o 
  -4   2  15      100.78      470.41    122.71 o 
  -3   2  15       49.10      690.70    147.79 o 
  -2   2  15      333.41     3199.76    224.31 o 
   2   2  15      560.59      365.44     16.43 o 
   3   2  15       39.91       13.31     11.48 o 
   4   2  15        1.31        5.16     14.23 o 
   5   2  15      179.33      143.55     18.84 o 
   6   2  15      137.55      102.54     21.09 o 
   7   2  15        0.24       16.43     23.88 o 
  -6   3  15       68.09       40.68     92.01 o 
  -5   3  15       84.20      247.54    101.08 o 
  -4   3  15        3.77      189.92    112.56 o 
  -3   3  15       53.52      694.44    132.82 o 
  -2   3  15        3.23      314.13    113.72 o 
   1   3  15       24.33        1.46     17.68 o 
  -6   4  15       76.48      135.19     92.72 o 
  -5   4  15      133.63      250.04     96.46 o 
  -4   4  15      416.22     1328.39    123.47 o 
  -3   4  15       14.35      299.19    111.31 o 
  -2   4  15       28.54      302.77    100.33 o 
  -7   5  15        5.73      -87.93     89.43 o 
  -6   5  15      142.23      277.83     91.26 o 
  -5   5  15        2.82      -12.98     88.93 o 
  -4   5  15       17.65      155.15     95.34 o 
  -3   5  15       24.36      303.77     98.00 o 
  -2   5  15      872.74     3280.12    170.92 o 
  -1   5  15       13.38      199.70     70.09 o 
  -7   6  15       36.12      -22.30     80.65 o 
  -6   6  15       39.47      -32.53     85.44 o 
  -5   6  15      126.58      252.95     91.35 o 
  -4   6  15      311.46      658.39     98.51 o 
  -3   6  15       51.85      316.42     93.51 o 
  -2   6  15      198.02      581.66     88.65 o 
  -1   6  15      383.12      946.50     81.00 o 
  -7   7  15       33.58      -49.58     84.19 o 
  -6   7  15       99.47       73.88     83.11 o 
  -5   7  15      235.14      445.02     91.77 o 
  -4   7  15      170.45      310.94     84.28 o 
  -3   7  15       12.82      157.65     86.10 o 
  -2   7  15      156.33      448.00     82.95 o 
  -1   7  15      606.16     1631.99    112.54 o 
   0   7  15       45.84      114.60     53.66 o 
  -6   8  15       85.09        1.33     81.45 o 
  -5   8  15       39.04       38.10     81.94 o 
  -3   8  15      180.74      417.64     82.24 o 
  -2   8  15      337.77      788.69     82.99 o 
  -1   8  15        3.64       77.24     65.43 o 
   0   8  15       48.15      109.19     56.15 o 
  -6   9  15       30.49      -75.41     75.41 o 
  -5   9  15       27.22       30.53     80.45 o 
  -4   9  15      179.94      224.34     79.95 o 
  -3   9  15        3.43        5.12     76.12 o 
  -2   9  15        4.98       68.34     75.16 o 
  -1   9  15      127.04      197.83     66.39 o 
   0   9  15      237.93      377.46     62.77 o 
   1   9  15       11.45       36.44     52.04 o 
  -6  10  15      183.39      143.76     80.07 o 
  -5  10  15      155.89      162.10     76.33 o 
  -4  10  15        1.21      -12.31     74.12 o 
  -3  10  15       30.82       61.23     76.45 o 
  -2  10  15      508.96      770.10     82.16 o 
  -1  10  15       58.41      141.80     66.14 o 
   0  10  15        5.21       22.30     59.69 o 
   1  10  15      216.04      402.92     60.11 o 
  -6  11  15      219.44       72.50     78.20 o 
  -5  11  15       53.95      -62.06     76.25 o 
  -4  11  15        0.60      -63.14     74.21 o 
  -3  11  15      573.36      836.96     87.16 o 
  -2  11  15      166.85      303.00     72.34 o 
  -1  11  15      221.28      307.74     68.55 o 
   0  11  15      297.41      362.70     63.73 o 
   1  11  15      358.18      493.00     61.94 o 
   2  11  15      158.15      205.41     55.20 o 
  -5  12  15       11.84       22.09     74.79 o 
  -4  12  15      144.91      168.80     78.74 o 
  -3  12  15       79.67        6.41     72.63 o 
  -2  12  15        6.20       41.97     69.96 o 
  -1  12  15      108.87      111.89     66.80 o 
   0  12  15       26.75       17.89     61.60 o 
   1  12  15      105.91      134.65     58.90 o 
   2  12  15       17.58       57.32     52.66 o 
   3  12  15        6.52       59.44     55.36 o 
  -4  13  15       99.97       15.47     72.88 o 
  -3  13  15       11.85       10.65     70.71 o 
  -2  13  15       93.57      105.82     69.92 o 
  -1  13  15        0.45       -4.99     63.02 o 
   0  13  15        3.47       37.35     59.31 o 
   1  13  15        3.18       34.52     59.02 o 
   2  13  15       71.57      110.27     59.52 o 
   3  13  15       47.16      130.94     56.82 o 
   4  13  15        1.58       65.72     56.19 o 
   5  13  15        0.74       68.92     56.40 o 
  -3  14  15      190.62      176.58     76.75 o 
  -2  14  15       43.07      -69.30     69.30 o 
  -1  14  15       28.67      -18.39     68.59 o 
   0  14  15      173.72      141.68     67.14 o 
   1  14  15       29.78      -41.43     60.44 o 
   2  14  15       46.34      161.47     60.77 o 
   3  14  15       11.10       61.64     55.70 o 
   4  14  15       90.41       64.22     59.90 o 
   5  14  15      110.55      127.16     58.40 o 
  -2  15  15        0.73      -62.89     62.89 o 
  -1  15  15       90.61       73.81     27.03 o 
   0  15  15       70.54       74.34     27.50 o 
   1  15  15      191.91      181.29     27.66 o 
   2  15  15       27.20       18.98     41.41 o 
   3  15  15       76.04       60.22     25.34 o 
   4  -1  16        9.71        1.21      9.11 o 
   4   0  16      164.15       98.67     11.23 o 
   5   0  16       28.39       24.00     12.89 o 
  -4   1  16       13.11      208.97    177.69 o 
   3   1  16      199.09      109.69      9.61 o 
   4   1  16       78.90       54.99     11.98 o 
   5   1  16       54.14       40.93     14.39 o 
  -5   2  16        5.03      195.12    147.04 o 
  -4   2  16        0.20      320.20    194.37 o 
  -3   2  16        5.23      744.22    275.53 o 
   4   2  16        6.11        1.54     12.89 o 
   5   2  16       64.54       31.74     15.85 o 
   6   2  16      195.45       89.93     19.38 o 
  -5   3  16        4.59      101.33    143.71 o 
  -4   3  16       92.74      957.09    191.01 o 
  -3   3  16       19.47      601.88    219.91 o 
  -2   3  16      107.69     1088.33    200.83 o 
  -5   4  16        1.87      108.81    135.89 o 
  -4   4  16        6.73      310.47    164.63 o 
  -3   4  16      150.75     1206.94    192.59 o 
  -2   4  16      109.12      618.33    158.15 o 
  -1   4  16       72.49      332.39     90.55 o 
  -5   5  16       57.03      303.03    133.98 o 
  -3   5  16       17.41      463.00    153.99 o 
  -2   5  16       37.82      429.47    134.06 o 
  -1   5  16      310.57      869.13     98.92 o 
  -6   6  16       23.24       13.73    113.14 o 
  -5   6  16        6.81      290.75    123.16 o 
  -4   6  16      304.01     1170.35    142.93 o 
  -3   6  16        2.34      305.47    127.28 o 
  -2   6  16       62.61      383.97    118.05 o 
  -1   6  16      383.28     1115.01     99.67 o 
  -6   7  16       14.78       42.22    102.66 o 
  -5   7  16        3.35       14.97    107.19 o 
  -3   7  16       11.69      173.87    116.30 o 
  -2   7  16      427.09     1394.04    120.98 o 
  -1   7  16       27.62      151.03     84.19 o 
   0   7  16        1.67       56.07     61.31 o 
  -5   8  16        0.78       98.37    102.16 o 
  -4   8  16        8.76      255.44    110.68 o 
  -3   8  16        0.02       68.05    103.57 o 
  -2   8  16       15.89      172.04     95.46 o 
  -1   8  16      209.02      557.91     85.44 o 
   0   8  16      122.80      244.59     66.55 o 
  -5   9  16       33.72       90.55    102.32 o 
  -4   9  16      189.47      454.74    102.04 o 
  -3   9  16        3.06      109.94     92.26 o 
  -2   9  16       11.35      118.17     91.34 o 
  -1   9  16      149.44      344.22     83.44 o 
   0   9  16      363.32      593.17     73.96 o 
   1   9  16      352.40      467.67     63.19 o 
  -5  10  16        1.17       30.82     89.68 o 
  -4  10  16        0.63       20.88     89.39 o 
  -3  10  16       58.91      167.80     93.05 o 
  -2  10  16      219.62      498.84     90.52 o 
  -1  10  16       11.14      120.58     79.86 o 
   0  10  16        0.87      136.68     65.64 o 
   1  10  16      155.12      240.43     62.56 o 
   2  10  16      753.24     1137.94     83.79 o 
  -4  11  16       58.54      121.29     90.30 o 
  -3  11  16       12.07       15.76     88.39 o 
  -2  11  16       10.51       93.96     86.02 o 
  -1  11  16       74.39      199.20     80.95 o 
   0  11  16      159.75      406.32     76.04 o 
   1  11  16        0.01       87.56     58.57 o 
   2  11  16      130.39      263.64     61.02 o 
  -4  12  16       24.93       35.02     82.77 o 
  -3  12  16        4.26       42.39     86.89 o 
  -2  12  16      207.01      367.06     85.86 o 
  -1  12  16        0.49       50.04     73.21 o 
   0  12  16        0.10       64.97     69.05 o 
   1  12  16       12.76       22.09     62.06 o 
   2  12  16      106.71      192.72     62.35 o 
   3  12  16        0.17       41.84     55.78 o 
  -3  13  16       65.71       92.09     83.77 o 
  -2  13  16       16.99       49.83     73.54 o 
  -1  13  16       16.60       41.80     74.58 o 
   0  13  16       84.37      110.23     68.34 o 
   1  13  16       38.61      108.77     65.76 o 
   2  13  16      269.91      344.69     67.76 o 
   3  13  16       24.63      100.45     59.77 o 
   4  13  16       41.31       47.00     58.15 o 
  -1  14  16        6.40       36.69     72.25 o 
   0  14  16      111.04      150.75     73.29 o 
   1  14  16       49.70      110.10     63.89 o 
   2  14  16        2.49       46.21     64.81 o 
   3  14  16        0.78       71.67     60.23 o 
   3   1  17        0.68        7.53      8.57 o 
  -1   2  17       29.94      396.99    130.48 o 
  -1   3  17       78.47      512.38    125.75 o 
  -3   4  17       19.53     1210.47    344.62 o 
  -2   4  17       85.59     1249.51    260.97 o 
  -1   4  17        0.36      236.30    114.76 o 
  -4   5  17      157.67     1590.34    254.45 o 
  -3   5  17       52.61      889.94    253.28 o 
  -2   5  17      161.11     1131.69    203.78 o 
  -1   5  17        0.33       23.50    110.85 o 
  -4   6  17        5.38      503.26    205.23 o 
  -3   6  17       13.16      610.41    198.20 o 
  -2   6  17      255.51     1382.48    177.50 o 
  -1   6  17       20.51      132.27    107.52 o 
   0   6  17        2.15       82.32     66.59 o 
  -4   7  17        1.08      198.08    167.55 o 
  -3   7  17        1.08      222.99    158.19 o 
  -2   7  17      120.79      567.63    141.39 o 
  -1   7  17       37.54      194.96    102.91 o 
   0   7  17       24.91       56.32     68.72 o 
  -4   8  17      124.75      451.53    156.94 o 
  -3   8  17       73.59      366.13    143.71 o 
  -2   8  17      100.55      525.20    133.15 o 
  -1   8  17       23.29       98.17     96.17 o 
   0   8  17      161.86      331.11     74.33 o 
  -4   9  17       52.35      421.16    137.18 o 
  -3   9  17       12.58      234.76    125.87 o 
  -2   9  17      128.68      495.87    118.80 o 
  -1   9  17       93.24      299.74     96.63 o 
   0   9  17       17.21      113.72     71.54 o 
   1   9  17        5.79       68.01     60.65 o 
  -3  10  17       21.09       79.41    117.84 o 
  -2  10  17       16.75      144.21    107.07 o 
  -1  10  17      274.83      695.45    102.42 o 
   0  10  17       78.29      187.18     74.50 o 
   1  10  17        8.23       43.76     64.89 o 
   2  10  17       17.90       68.38     56.11 o 
  -3  11  17        8.37       63.72    104.57 o 
  -2  11  17       36.69      127.20     99.25 o 
  -1  11  17        0.26      152.74     87.43 o 
   0  11  17      168.70      330.12     77.29 o 
   1  11  17       46.85      215.59     66.14 o 
   2  11  17       12.95        2.12     56.86 o 
   3  11  17       71.83       94.13     53.24 o 
  -2  12  17       39.24      198.12     94.17 o 
  -1  12  17        4.64      195.12     91.80 o 
   0  12  17       18.45      108.81     80.32 o 
   1  12  17       12.80       80.53     70.30 o 
   2  12  17      286.44      439.57     66.56 o 
   3  12  17        8.28       74.25     55.57 o 
   0  13  17        0.71       83.69     79.07 o 
   1  13  17       10.97       64.39     70.21 o 
   2  13  17       18.03       81.90     64.76 o 
  -1   4  18        6.53       99.70    145.00 o 
  -1   5  18       16.54      204.23    135.10 o 
   0   5  18       12.79       78.24     69.92 o 
  -2   6  18        5.13      113.80    215.80 o 
  -1   6  18        2.29       89.51    124.37 o 
   0   6  18        7.69       26.16     72.63 o 
  -2   7  18      271.83     1315.05    203.58 o 
  -1   7  18        8.19      163.14    120.79 o 
   0   7  18        1.20        9.07     76.78 o 
  -2   8  18       21.13      203.65    160.35 o 
  -1   8  18       18.32      154.03    117.26 o 
   0   8  18       75.27      209.27     78.49 o 
   1   8  18       26.92       91.05     60.73 o 
  -1   9  18       25.35      214.84    113.39 o 
   0   9  18       13.22       50.50     81.07 o 
   1   9  18        9.21       98.00     64.64 o 
  -1  10  18        0.65       88.51    106.73 o 
   0  10  18      114.40      315.09     88.68 o 
   1  10  18        0.16        2.87     65.22 o 
   2  10  18        7.87      -10.23     54.99 o 
   1  11  18       24.29      139.80     69.76 o 
                                                 
